# Supplementary material for: Transcriptome, carbohydrate, and phytohormone analysis of Petunia hybrida reveals a complex disturbance of plant functional integrity under mild chilling stress
Source: Front Plant Sci. 2015 Jul 28;6:583. doi: 10.3389/fpls.2015.00583 (PMC4517316; doi:10.3389/fpls.2015.00583)
Supplement: Supplementary file 3 [file Table_1.XLSX]

## Sheet: a) M-values all
Table S1a, M-values all expressed genes. M-values (Log2 of expression ratios) of all analyzed genes. Genes being more than 2-times induced or repressed during chilling treatment are highlighted in red or in green, respectively (M-value > 1 or < 1). pfp-values < 0.15 identify significantly differentially regulated genes and are highlighted in yellow. "Cond 1 < Cond 2 pfp value" are relevant for do…
			Apex, 1 DoT			Apex, 3 DoT			Apex, 7 DoT			Apex, 21 DoT			Source, 1 DoT			Source, 3 DoT			Source, 7 DoT			Source, 21 DoT			Internode, 21 DoT
SEQ_ID	Function	functional class	Cond1 < Cond2 pfp value	Cond1 > Cond2 pfp value	Log2(Average)	Cond1 < Cond2 pfp value	Cond1 > Cond2 pfp value	Log2(Average)	Cond1 < Cond2 pfp value	Cond1 > Cond2 pfp value	Log2(Average)	Cond1 < Cond2 pfp value	Cond1 > Cond2 pfp value	Log2(Average)	Cond1 < Cond2 pfp value	Cond1 > Cond2 pfp value	Log2(Average)	Cond1 < Cond2 pfp value	Cond1 > Cond2 pfp value	Log2(Average)	Cond1 < Cond2 pfp value	Cond1 > Cond2 pfp value	Log2(Average)	Cond1 < Cond2 pfp value	Cond1 > Cond2 pfp value	Log2(Average)	Cond1 < Cond2 pfp value	Cond1 > Cond2 pfp value	Log2(Average)
cn204	14 kDa proline-rich protein	Ia. Cell wall	0.123	1.00137	-1.40774	0.934752	1.03091	-0.405651	0.502441	1.00447	-0.936967	1.06486	1.05664	0.122225	1.10279	1.05838	-0.098578	0.972422	1.09179	-0.22599	0.511892	0.99287	-1.72488	0.684792	1.05607	-0.666772	1.05591	1.08668	-0.121414
cn4901	acetylglucosaminyltransferase	Ia. Cell wall	1.04249	1.04856	0.0362544	1.06745	1.05622	0.0205265	0.959362	1.02595	-0.184949	1.01015	1.05997	0.0669374	1.00963	0.944378	0.310358	1.08792	1.13097	0.0518875	1.04904	0.986688	-0.242388	1.06422	1.06905	-0.0914459	1.01735	1.03075	-0.230507
cn5340	acetylglucosaminyltransferase	Ia. Cell wall	1.09628	1.03004	-0.0410311	1.06905	1.06741	0.0406095	0.80163	1.01311	-0.396026	1.00065	1.05615	0.191558	1.01092	1.02069	-0.251059	1.09685	1.10824	-0.0499916	1.00934	0.998011	0.498625	1.06811	1.06087	0.17428	1.0252	1.08211	0.124009
cn5438	acetylglucosaminyltransferase	Ia. Cell wall	1.01429	1.01129	0.128306	1.03618	1.07113	0.0891593	0.980314	1.02761	-0.161786	1.01066	1.06456	0.0816954	1.01193	0.991	0.267392	1.08812	1.12781	0.0572993	1.06342	1.03676	-0.00215272	1.08607	1.11248	0.00459558	1.08909	1.04417	-0.0496429
DC243277_1	acetylglucosaminyltransferase	Ia. Cell wall	1.06428	1.03235	-0.092073	1.07854	1.04569	-0.0831059	1.07062	1.05603	0.0381413	1.03399	1.04118	0.0166125	1.0397	1.02781	-0.215167	0.748123	1.04004	-0.514358	0.951793	0.990205	-0.36347	0.946262	1.0449	-0.266469	0.896101	1.02578	-0.335589
GO_drpoolB-CL2360Contig1	acetylglucosaminyltransferase	Ia. Cell wall	1.02115	1.03724	0.0740138	1.05097	1.05531	0.020805	1.07123	1.04382	-0.00702056	0.998453	1.06438	0.124623	1.11401	1.04543	-0.0519322	1.10195	1.11772	-0.00784662	1.0007	1.05012	0.0396432	1.06769	1.09609	0.127475	1.03744	1.08651	0.0327333
GO_drpoolB-CL6119Contig1	acetylglucosaminyltransferase	Ia. Cell wall	1.08277	1.0437	-0.0587673	1.04962	1.06123	0.0324368	1.06504	1.04177	-0.0206851	1.00403	1.06468	0.0913285	0.88278	1.02186	-0.378926	0.606974	1.03138	-0.707013	1.07624	1.05561	0.0133755	1.08372	1.06167	0.136214	1.01358	1.02921	-0.223685
GO_drpoolB-CL6494Contig1	acetylglucosaminyltransferase	Ia. Cell wall	1.0472	1.04318	0.00917621	1.07168	1.04701	-0.028659	1.00053	1.03121	-0.137083	1.01471	1.06007	0.0647246	0.817066	1.01289	-0.437669	0.794666	1.04858	-0.464703	1.07815	0.979355	-0.0585114	1.05077	1.06424	-0.107683	1.08698	1.06436	-0.0363061
GO_drpoolB-CL7468Contig1	acetylglucosaminyltransferase	Ia. Cell wall	1.05069	1.04526	0.0401517	1.05709	1.06352	0.0339122	0.995411	1.03484	-0.142377	1.05923	1.02888	0.00499019	1.01816	0.937294	0.335641	1.08656	0.880609	0.321924	0.996943	1.07983	0.256043	1.06756	1.10577	0.107079	1.09379	1.02913	-0.0715556
GO_drpoolB-CL9019Contig1	acetylglucosaminyltransferase	Ia. Cell wall	1.04126	1.03644	0.0846054	1.05978	1.06315	0.0177464	1.02762	1.03122	-0.0916509	1.07558	0.991047	-0.0752508	1.11263	1.09007	0.0232344	1.10232	1.12481	0.0446702	1.07545	0.978566	-0.104273	1.0286	0.731501	0.584183	1.02509	1.07471	0.150733
GO_drs12P0007P22_F_ab1	acetylglucosaminyltransferase	Ia. Cell wall	1.02361	0.946034	0.264158	0.79225	1.01696	-0.434148	1.05434	1.03321	0.0223241	1.05997	1.01582	-0.362928	1.04731	1.08869	-0.0832317	1.09257	0.654017	0.172057	1.01201	0.981305	-0.34289	0.72075	1.05609	-0.861263	1.08474	1.08969	0.0117975
GO_drpoolB-CL5007Contig1	acid alpha galactosidase 1	Ia. Cell wall	0.902399	1.02353	-0.307751	1.0685	1.06283	-0.0102839	1.04107	0.97729	0.175993	0.88702	1.00468	-0.340922	1.11742	1.07789	0.0679944	1.08604	0.933141	0.271844	0.999316	1.07765	0.25762	1.03194	0.759337	0.584566	1.02855	1.02862	-0.217621
cn1318	acyl-[acyl-carrier-protein]-UDP-N-acetylglucosamine O-acyltransferase	Ia. Cell wall	1.09276	1.0028	0.11385	1.05697	1.02348	-0.159266	1.0581	0.957446	0.200804	1.07291	1.02745	-0.0381701	0.844567	1.01475	-0.459056	1.02247	1.11722	-0.0992341	1.07351	1.07113	0.0343091	0.630554	1.01887	-0.751494	1.0642	1.029	-0.16173
cn9199	AGP-like protein	Ia. Cell wall	1.04884	1.03049	0.0473336	0.179551	1.00155	-1.21582	0.654014	0.986465	-0.384758	1.07484	1.06137	0.0593876	0.798121	1.08324	-1.20195	0.995936	1.0962	-0.266118	1.05223	1.06335	-0.0366988	0.988754	1.05809	-0.248107	1.02503	1.00605	0.306101
cn4186	alkaline alpha galactosidase	Ia. Cell wall	1.08311	1.04475	-0.0472382	0.690366	1.06969	-0.183249	1.05647	0.925145	0.458555	0.999224	0.91941	0.430303	1.08067	0.883287	0.279503	0.4292	1.01459	-0.94424	1.02062	0.987392	0.412089	1.08323	1.01397	0.195146	1.05958	0.991941	0.26836
GO_drpoolB-CL722Contig1	alkaline alpha galactosidase	Ia. Cell wall	1.00327	0.868344	0.380196	1.06241	1.03829	-0.129497	1.03616	1.0516	-0.114157	1.00389	1.06179	0.135079	1.01712	0.995352	0.273677	1.10012	1.1364	0.0396592	1.04297	1.0561	-0.0166644	1.0764	1.10412	-0.0390329	0.756387	1.02382	-0.473046
GO_drs21P0002D06_F_ab1	alkaline alpha galactosidase	Ia. Cell wall	1.05579	0.888269	0.211453	1.03555	0.675662	0.590278	0.981876	1.00041	0.0615545	1.08405	1.05956	-0.0391475	1.03027	0.66903	0.593811	1.09074	0.835915	0.317719	1.05033	1.05302	-0.30392	1.06125	0.810407	0.589729	1.03046	0.723917	0.48851
cn210	alkaline alpha galactosidase 2	Ia. Cell wall	0.633217	1.00856	-0.660947	1.06256	1.0189	0.0775439	1.07144	1.0449	0.00591614	1.06443	0.99254	-0.186602	1.0399	1.09057	-0.0462628	0.89291	1.06523	-0.341997	0.963172	0.993988	-0.421463	0.738728	1.01487	-0.566116	0.575085	1.01206	-0.617636
cn211	alkaline alpha galactosidase 2	Ia. Cell wall	0.780364	1.0215	-0.482467	1.06366	1.05397	0.0334657	0.99835	1.03109	-0.143559	1.00109	1.00207	-0.242652	0.984462	1.05514	-0.15968	0.833706	1.05065	-0.407425	0.90667	0.996819	-0.473665	0.659408	1.00925	-0.648554	0.906156	1.02402	-0.326713
cn1312	alpha galactosidase	Ia. Cell wall	1.07866	1.02299	-0.0984719	1.07139	1.05833	-0.0878186	0.831842	1.01443	-0.353155	1.0058	0.914655	0.373239	0.935541	1.0231	-0.310684	0.691334	1.03205	-0.596886	0.999247	0.983779	0.609734	1.00185	1.11102	-0.0614919	1.02471	1.02651	0.246957
cn4917	alpha galactosidase	Ia. Cell wall	1.03682	0.993526	0.150562	1.0784	1.06737	-0.0417499	0.915989	1.04409	-0.259236	1.00074	0.965674	0.331142	1.02708	0.875207	0.486957	1.10172	0.769872	0.424201	1.0075	0.964552	0.547802	0.862515	1.0568	-0.64707	1.05922	0.954812	0.310742
cn4918	alpha galactosidase	Ia. Cell wall	0.894683	1.02107	-0.308458	1.08196	1.02579	-0.0882261	1.04141	1.01017	0.136114	1.08297	0.990107	-0.119951	1.11361	1.08986	-0.0019358	1.08918	1.09904	0.104122	0.9966	1.0742	0.241079	1.03497	0.84933	0.456955	1.0879	1.04469	-0.0755361
DC240865_1	alpha galactosidase	Ia. Cell wall	0.974435	1.03175	-0.21284	0.893996	1.01335	-0.327802	1.06935	1.05705	0.0308629	1.07915	1.02169	-0.0332471	1.03298	1.02204	-0.210536	1.08672	1.11191	-0.0640585	1.06887	0.979575	-0.113558	0.702462	1.01606	-0.564755	0.820422	1.02614	-0.411911
cn2059	Alpha-expansin	Ia. Cell wall	0.772322	1.02152	-0.443064	0.94634	1.03287	-0.274184	1.05109	0.956691	0.16557	1.01319	1.03583	0.210346	0.48878	1.00648	-0.835394	1.05981	1.1133	-0.130257	1.06367	0.980835	-0.172895	0.668651	1.01	-0.662362	0.947099	1.02889	-0.346877
cn2060	Alpha-expansin	Ia. Cell wall	0.519338	1.00944	-0.676822	0.510088	1.02983	-0.654928	1.0455	0.999824	0.0639588	1.01101	1.03874	0.216409	0.415527	1.00372	-0.937286	0.984448	1.1021	-0.228484	1.02763	0.990842	-0.280561	0.44507	1.00539	-0.9978	1.03604	1.06639	-0.188759
cn2062	Alpha-expansin	Ia. Cell wall	0.615596	1.01535	-0.596982	0.917652	1.02792	-0.300595	1.06089	0.999062	0.0795447	1.00368	1.00378	0.254671	0.522067	1.0078	-0.765562	0.977865	1.10235	-0.248788	1.05061	0.982517	-0.228395	0.54796	1.00859	-0.833198	1.06723	1.09231	-0.143719
cn3259	Alpha-expansin	Ia. Cell wall	0.464874	1.00444	-0.77886	0.829302	1.01246	-0.401895	0.988104	1.03555	-0.189814	1.03949	1.06473	0.128129	0.359451	1.0027	-1.0621	0.397014	1.00995	-0.991991	0.794312	1.00023	-0.615902	0.570708	1.00785	-0.782678	1.07366	1.06708	0.060996
GO_dr004P0010K11_F_ab1	Alpha-expansin	Ia. Cell wall	1.09553	1.04403	-0.0203627	1.01875	1.06777	0.122816	1.02786	0.944	0.263147	1.00593	0.923267	0.360248	0.427417	1.00424	-0.89703	0.77481	1.04596	-0.496525	0.992502	1.05592	0.0633938	0.626808	1.00869	-0.713676	0.968347	1.02894	-0.263878
GO_dr004P0014A22_F_ab1	Alpha-expansin	Ia. Cell wall	1.08652	1.03438	0.0528768	1.03286	0.901059	0.312706	1.06457	1.03296	0.0124031	1.06932	1.06511	0.0578298	1.02707	1.02409	0.246145	1.01111	0.386036	1.13062	0.935427	1.06633	-0.675626	1.06984	1.02632	0.139831	1.0682	1.09225	0.0322214
GO_drpoolB-CL5159Contig1	Alpha-expansin	Ia. Cell wall	0.922194	1.04452	-0.280153	0.276345	1.02271	-0.915943	1.06769	0.774605	0.549704	1.08278	1.06456	-0.0572403	1.11097	0.790318	0.275906	0.853742	1.08777	-0.660619	1.07011	0.963513	0.269413	0.500465	1.04143	-1.1846	0.731697	1.02931	-0.500558
GO_drpoolB-CL7392Contig1	Alpha-expansin	Ia. Cell wall	1.00182	0.67213	0.79258	0.581249	1.01998	-0.676747	0.980628	0.993007	-0.322218	0.722936	1.00307	-0.573248	0.933997	1.02623	-0.360059	0.681464	1.09423	-0.966341	0.979104	0.983988	-0.370078	1.03862	1.10916	-0.103475	1.06983	0.873449	0.243725
GO_dr001P0011K23_F_ab1	Alpha-L-fucosidase	Ia. Cell wall	0.977691	0.916161	0.0391501	1.04463	1.04651	-0.165819	1.0344	0.999788	0.165874	1.05447	1.05793	0.00243967	1.11158	1.08745	-0.0287798	0.495	0.667223	1.19155	0.961946	0.992512	-0.454509	0.976069	1.10402	-0.245733	1.02433	0.811979	0.827597
GO_dr004P0009G24_F_ab1	Alpha-L-fucosidase	Ia. Cell wall	0.532589	0.89734	-0.12128	0.640376	1.05546	-0.373219	1.02413	0.88395	0.216179	0.216029	0.990206	-0.971691	0.682056	1.03187	-0.587873	0.331879	1.11528	-1.35658	0.956166	0.973946	-0.218144	0.348742	1.04242	-1.07053	0.270936	1.01374	-1.01822
GO_drpoolB-CL1245Contig1	alpha-l-fucosidase	Ia. Cell wall	0.930229	1.02375	-0.258179	1.06829	1.04575	-0.030725	1.07437	1.05366	-0.016326	1.07017	0.992658	-0.0565976	1.10407	1.02736	-0.103881	1.0858	1.13112	0.035996	1.00068	1.06003	0.0743006	1.03575	0.856525	0.447683	1.0285	1.09048	0.098668
GO_drpoolB-CL2066Contig1	Alpha-L-fucosidase	Ia. Cell wall	1.04426	1.02385	-0.110455	1.02108	0.725513	0.415493	0.694894	1.04955	-0.454997	1.00205	0.810932	0.627991	1.09409	1.08975	-0.00632668	1.08785	1.11279	0.119407	0.831028	0.978351	-0.842551	0.987847	1.05799	-0.30029	1.01979	0.545237	0.729799
GO_drpoolB-CL6545Contig1	Alpha-L-fucosidase	Ia. Cell wall	0.87538	1.02306	-0.324402	1.0668	1.02619	-0.138199	1.06928	1.01595	-0.0238372	0.999278	1.03697	0.22384	0.996739	1.02192	-0.261936	0.781684	1.05384	-0.496445	0.99707	1.07557	0.277658	0.965114	1.05198	-0.2259	0.677791	1.02983	-0.581084
SG_SGN-U208568	Alpha-L-fucosidase	Ia. Cell wall	1.07393	0.945313	0.221937	0.87567	1.0201	-0.423108	0.870926	0.992666	-0.448245	1.07052	0.838136	0.617181	1.03099	1.04	-0.214917	0.770639	1.13616	-0.924563	1.07527	1.04539	0.246219	0.415283	1.00944	-1.2929	0.799446	1.02787	-0.417516
GO_drpoolB-CL7621Contig1	Alpha-L-fucosidase 2	Ia. Cell wall	0.687932	1.0452	-0.47972	1.02986	1.06005	-0.170556	0.930606	0.866674	-0.0527463	0.998653	1.02207	0.288302	0.874276	1.04486	-0.350031	0.787994	0.995331	-0.227604	1.00259	0.942655	0.689768	1.07903	1.01653	0.142943	1.0521	1.04758	0.167576
GO_drpoolB-CL9582Contig1	Alpha-L-fucosidase 2	Ia. Cell wall	1.05417	1.02659	-0.133065	1.01776	0.960009	0.261122	1.04822	1.06154	0.0595282	1.05899	0.997627	-0.187457	1.04072	1.07811	0.078824	1.04105	0.624534	0.613827	1.00765	0.885284	0.591846	1.01653	0.441136	0.947078	1.02494	1.03335	0.214202
IP_PHBS009E05u	Alpha-L-fucosidase 2	Ia. Cell wall	0.766839	1.01229	-0.474962	0.935323	1.01685	-0.305272	0.91714	1.03039	-0.225289	1.018	1.05538	0.135143	0.457679	1.01356	-0.782573	0.897172	1.08507	-0.338184	1.00853	0.841588	0.626992	0.94	1.10226	-0.269685	0.9332	1.04764	-0.337347
GO_drpoolB-CL3142Contig1	alpha-N-acetylglucosaminidase	Ia. Cell wall	1.01784	1.03169	-0.163547	1.06691	1.03574	-0.109303	0.958007	1.02483	-0.187371	1.00986	1.05608	0.0569294	1.06888	1.02253	-0.191639	0.885334	1.05657	-0.348117	0.993068	1.05613	0.0773291	1.0785	1.10586	-0.0239985	1.02929	1.09583	0.0870545
GO_drpoolB-CL9443Contig1	alpha-N-acetylglucosaminidase	Ia. Cell wall	1.08701	1.0231	-0.0733066	1.07209	1.05374	-0.0144608	0.828952	1.01306	-0.369651	1.00359	1.0646	0.136344	0.868063	1.02644	-0.34625	0.527132	1.01671	-0.802819	1.0386	0.985987	-0.197628	0.741379	1.01474	-0.544061	1.07348	1.02908	-0.138843
cn4989	alpha-N-acetylglucosaminidase family	Ia. Cell wall	1.04917	0.950251	0.25869	1.0315	1.0715	0.0982891	1.04088	1.01249	0.136061	0.991427	0.989081	-0.268955	0.971014	1.02778	-0.301143	1.09792	0.844533	0.234006	0.996362	1.07796	0.153864	1.00738	0.206885	1.37369	1.01681	0.753919	0.444662
GO_dr001P0016H07_F_ab1	alpha-xylosidase	Ia. Cell wall	1.01101	0.845813	0.40108	1.04119	0.940588	0.266288	1.06468	0.991563	0.170734	1.07559	1.06399	0.125171	1.10909	1.06764	0.015416	0.69859	1.0855	-0.773079	1.06358	1.06002	0.431549	1.058	1.10651	-0.0499303	1.04891	1.06537	0.211229
IP_PHBS002K07u	alpha-xylosidase	Ia. Cell wall	0.853894	1.02304	-0.34452	0.219855	1.02079	-0.907005	0.180357	1.02949	-2.62757	1.01279	0.608368	0.538543	0.878176	1.04159	-0.431166	1.05017	0.965675	-0.09872	0.961827	0.982349	-0.50887	1.07136	0.95289	-0.000698449	1.0249	0.978057	0.27414
cn2495	arabinogalactan protein	Ia. Cell wall	1.06165	1.02287	-0.106033	1.0377	1.03031	-0.183682	1.05758	0.977725	0.121442	1.07213	1.05589	-0.0287272	1.01702	0.959755	0.327077	1.04601	0.574953	0.697737	0.996198	1.07613	0.236685	1.0706	1.10571	-0.0617318	1.09265	1.09499	-0.0186897
cn3777	arabinogalactan protein	Ia. Cell wall	1.01692	1.00288	0.148949	1.04525	1.01555	0.161863	1.02288	0.826863	0.409888	1.07992	1.01026	-0.0823658	0.809647	1.02801	-0.411286	1.0885	0.95917	0.282422	0.779482	1.07886	-0.286274	1.03737	0.340094	0.962613	1.02063	0.82594	0.423206
cn6421	arabinogalactan protein	Ia. Cell wall	1.00419	0.932679	0.235691	1.0684	1.05155	-0.0229024	0.98044	1.03413	-0.148143	0.998692	1.05276	0.208718	1.11188	1.05357	0.0894266	1.00516	0.281156	1.34831	0.808165	1.06241	-0.412185	1.01541	0.184408	1.27263	1.02407	0.55647	0.51294
DC244330_1	arabinogalactan protein	Ia. Cell wall	0.722252	1.02245	-0.796697	0.749819	1.02479	-0.448943	1.04972	0.936996	0.272294	1.02632	1.05849	-0.107318	0.553577	1.036	-0.450318	1.08919	0.866571	0.319107	1.00658	0.608551	1.03525	0.923651	1.10843	-0.0276944	0.50822	1.02906	-0.588891
GO_dr001P0019C15_F_ab1	arabinogalactan protein	Ia. Cell wall	0.313214	1.00293	-0.975748	0.34759	1.00397	-0.859673	0.69274	1.00966	-0.654705	0.999047	0.944596	0.339008	0.547405	1.02252	-0.596454	0.505586	1.01607	-0.827941	1.03004	0.982771	-0.226389	0.823067	1.01973	-0.429321	0.272733	1.00293	-1.21442
GO_drpoolB-CL2501Contig1	arabinogalactan protein	Ia. Cell wall	1.02328	1.02131	0.101132	1.0682	1.06986	0.0580733	0.868643	1.03393	-0.309434	1.00088	0.83872	0.487777	0.748232	1.01949	-0.515794	1.0974	1.12024	-0.0304472	0.766442	1.07054	-0.517292	1.03744	0.200553	1.10687	1.0736	1.0703	-0.046363
GO_drpoolB-CL8229Contig1	arabinogalactan protein	Ia. Cell wall	1.0049	0.938802	0.254761	1.06793	1.06731	0.0540748	1.05941	1.01539	0.113108	1.00371	1.06368	0.12615	1.11108	1.0486	-0.0685782	1.09992	1.1232	0.00340741	0.643404	1.0008	-1.09379	1.07653	1.12784	-0.0207655	0.921143	1.02887	-0.312643
cn8321	Barwin-related endoglucanase	Ia. Cell wall	1.07132	1.02644	-0.115667	0.805704	1.0151	-0.401519	1.03703	1.05468	-0.0564465	1.0069	1.06262	0.0885411	0.931344	1.01894	-0.3257	0.735032	1.03682	-0.523156	1.03069	0.989223	-0.255976	0.92704	1.03453	-0.284375	1.07261	1.03176	-0.114708
cn8322	Barwin-related endoglucanase	Ia. Cell wall	1.09098	1.03415	-0.0305778	1.08031	1.04563	-0.0478437	1.00938	1.03468	-0.145515	1.00351	1.06103	0.0857357	1.09813	1.03059	-0.132347	0.89867	1.06088	-0.327853	1.07826	0.980924	-0.0883025	1.01964	1.05356	-0.151786	1.06764	1.0291	-0.148378
cn8323	Barwin-related endoglucanase	Ia. Cell wall	1.06803	1.04123	-0.016669	1.07427	1.05814	0.00187014	0.97981	1.02651	-0.166733	1.00426	1.06495	0.103405	1.10572	1.05194	-0.0704474	0.952657	1.07832	-0.271085	1.06347	0.980447	-0.144736	1.00046	1.05179	-0.175418	0.957108	1.02863	-0.247827
GO_dr004P0005H14_F_ab1	beta 1,4 mannosyltransferase	Ia. Cell wall	1.02606	1.0363	0.0861094	1.07012	1.04005	-0.0468665	1.04602	1.05971	0.0703948	1.00331	1.06112	0.0882029	1.02675	1.05497	0.161599	1.00985	1.08869	-0.193106	1.01719	1.04714	0.055086	1.07821	1.12378	0.0641022	1.09426	1.03926	-0.0640357
GO_drpoolB-CL1457Contig1	beta xylosidase	Ia. Cell wall	0.154184	1.00695	-0.97696	0.392095	1.01085	-0.727098	0.955843	1.04113	-0.173259	1.02015	1.03404	-0.208709	1.03975	1.08077	-0.344056	1.08627	0.52044	0.833908	1.01344	1.07566	-0.10388	1.07126	0.918643	0.378614	1.01875	0.517059	0.6711
cn6526	beta-1,4-xylosidase	Ia. Cell wall	0.956785	1.03157	-0.243307	0.906248	1.01431	-0.310767	1.06145	0.996715	0.16041	1.00652	0.868942	0.432754	1.0579	0.96082	0.310186	1.09048	0.980242	0.22969	1.05092	1.01203	-0.153484	0.881284	1.03116	-0.379902	0.818832	1.0298	-0.400987
cn7908	beta-1,4-xylosidase	Ia. Cell wall	1.00203	0.796761	0.375893	1.01732	1.01598	0.186019	1.07122	1.04338	0.0880674	0.998689	1.05918	0.214381	1.09404	1.08821	0.0429543	1.08915	1.02014	0.182445	1.06222	1.0703	-0.346446	1.08079	1.0679	0.159246	1.02529	1.04262	-0.173938
GO_dr001P0017O19_F_ab1	beta-1,4-xylosidase	Ia. Cell wall	1.03509	1.03107	-0.153852	1.08207	1.0427	-0.0917353	0.860432	1.02604	-0.38234	1.07011	1.06187	0.0316093	1.01965	0.920102	0.408616	1.10255	1.08814	0.119734	0.825895	1.01837	-0.372408	1.02947	1.02602	-0.154128	1.01047	1.03909	-0.226593
cn5533	beta-D-glucan exohydrolase	Ia. Cell wall	1.06862	1.04279	-0.0757403	1.06604	1.06792	0.0410752	1.04135	0.991965	0.170485	1.05141	0.993117	-0.209719	1.00907	0.670917	0.584926	1.0778	0.699644	0.474447	1.03591	1.07661	0.115846	1.06116	0.55371	0.718354	1.02814	1.07909	0.124065
cn5770	beta-D-glucan exohydrolase-like protein	Ia. Cell wall	1.08759	1.02346	-0.0606363	1.02032	1.07138	0.109026	1.06058	1.05469	0.0377702	1.02867	1.00091	-0.207789	1.08019	1.03512	-0.135257	0.931431	1.06984	-0.285258	1.04348	0.987153	-0.0183469	1.06171	1.08471	-0.080749	1.02869	1.09177	0.0815487
GO_drpoolB-CL2144Contig1	beta-D-glucan exohydrolase-like protein	Ia. Cell wall	1.04448	1.0244	-0.136443	1.06916	1.03891	-0.111807	1.01328	0.808216	0.420022	0.883548	1.00574	-0.333033	1.08674	1.05639	-0.0961192	1.07954	1.10146	-0.0943374	1.05693	0.980827	-0.157264	1.01805	1.07693	-0.134376	1.06571	1.0924	0.0434729
cn314	beta-D-xylosidase	Ia. Cell wall	1.00612	1.03202	-0.169753	1.06865	1.05159	-0.0217827	0.980428	1.02675	-0.165533	1.06831	1.01677	-0.0267575	1.11379	1.06367	-0.0304149	0.990653	1.08189	-0.208339	1.05072	0.987963	-0.21351	0.771091	1.01445	-0.493898	0.957052	1.0293	-0.337068
cn5763	beta-D-xylosidase	Ia. Cell wall	0.626443	1.01622	-0.662316	1.0561	1.06354	-0.127019	0.860384	1.05129	-0.230463	0.973699	1.06325	-0.344104	1.08468	0.96938	-0.0242031	0.423327	1.08072	-1.00526	0.794684	0.993759	-0.715391	1.04751	0.742766	0.213056	1.05924	1.0014	0.226271
cn5898	beta-D-xylosidase	Ia. Cell wall	0.149167	1.00102	-1.27682	0.622586	1.01031	-0.609615	0.758029	1.01202	-0.505246	0.754117	1.00464	-0.567307	0.27346	1.00373	-1.12376	0.313788	1.00489	-1.20365	1.04812	1.07757	0.229389	0.37887	1.00448	-1.11587	0.348122	1.02639	-0.780916
GO_dr001P0015O15_F_ab1	beta-D-xylosidase	Ia. Cell wall	1.05447	1.02994	0.00418296	1.06752	1.03347	0.165674	0.782508	1.03106	-0.476326	1.02767	1.00571	-0.232191	1.04631	0.853164	0.501983	1.0401	0.610126	0.619656	0.997259	1.05814	0.520435	1.07652	1.0215	0.294183	1.06126	1.08971	-0.0338975
GO_dr001P0017F02_F_ab1	beta-D-xylosidase	Ia. Cell wall	0.846541	1.0158	-0.372933	1.03711	1.02253	-0.213794	0.782701	1.01176	-0.413178	1.00577	0.909488	0.378797	0.923091	1.03242	-0.266228	0.97657	1.10659	-0.195989	0.840324	0.992445	-0.638156	0.994133	1.11259	-0.0914987	1.09287	1.0966	-0.0532132
GO_drpoolB-CL3898Contig1	beta-D-xylosidase	Ia. Cell wall	0.990992	1.02639	-0.170696	1.06491	1.02346	-0.138306	1.03195	0.969012	0.22091	1.01627	1.06472	0.111213	1.09944	1.08815	0.0349946	1.0796	0.888568	0.330908	1.07393	1.06561	-0.0400707	1.08188	1.08339	0.115884	1.03045	1.09092	0.0715161
GO_drpoolB-CL5636Contig1	beta-D-xylosidase	Ia. Cell wall	0.515536	1.04328	-0.990799	0.89402	1.05565	-0.322778	0.757575	1.03709	-0.449784	1.08405	1.06511	0.104372	0.267174	1.0015	-1.37778	1.10196	1.11355	-0.0352513	0.996551	1.06193	0.426654	1.07576	0.692694	0.667434	0.533635	1.02946	-0.560174
cn5226	beta-expansin	Ia. Cell wall	1.01521	0.978479	0.185511	1.0409	0.98872	0.190175	1.01031	0.844025	0.375288	0.867841	0.989409	-0.425638	1.11565	1.09058	-0.0161135	1.07	0.675284	0.559354	0.903834	1.06251	-0.311674	1.06573	0.621506	0.590498	1.025	1.07641	0.125111
GO_drpoolB-CL1678Contig1	beta-expansin	Ia. Cell wall	1.02656	0.984317	0.228471	1.06467	1.04727	-0.0076167	1.05831	1.02227	0.113021	1.00593	0.744086	0.553435	0.633724	1.01612	-0.667718	1.08702	0.920182	0.387857	1.03065	1.07659	0.0564432	0.840623	1.1042	-0.34038	0.284962	1.01295	-1.06722
GO_dr004P0005H23_F_ab1	beta-glucan binding protein	Ia. Cell wall	1.0018	0.833456	0.351525	1.01987	0.96217	0.24347	1.01522	0.832869	0.39915	0.933146	0.992166	-0.277638	0.8607	1.02072	-0.421584	1.08736	1.11339	-0.0664993	0.913911	0.992819	-0.471707	1.0792	1.10598	-0.0221677	1.02965	1.09361	0.0840828
GO_drpoolB-CL7660Contig1	beta-glucan binding protein	Ia. Cell wall	1.00189	0.842401	0.355742	1.01762	1.02684	0.169142	1.04203	0.92798	0.27076	0.873808	0.996264	-0.397496	1.04882	1.01633	-0.0519008	0.969006	0.715125	0.234139	0.975283	1.01272	-0.378918	1.06602	0.854754	0.453646	1.02541	1.07868	0.140752
cn7345	beta-glucanase	Ia. Cell wall	1.09356	1.02663	-0.0487251	1.07798	1.036	-0.0803935	1.04276	1.0369	-0.0953471	0.998432	1.06196	0.123898	1.07272	1.04431	-0.144917	0.94455	1.08486	-0.286111	1.0763	0.981503	-0.12193	0.988829	1.05005	-0.214159	1.05366	1.03051	-0.178363
GO_drpoolB-CL8401Contig1	beta-glucan-binding protein	Ia. Cell wall	0.695187	1.02301	-0.643635	1.01837	0.524855	0.731879	1.02704	0.829534	0.457401	1.0843	0.989386	-0.14047	1.02365	0.962969	-0.476671	0.914791	1.11044	-0.401067	1.00967	0.980972	-0.449606	0.326492	1.01143	-3.32829	1.02462	0.816599	0.551447
GO_dr001P0009P11_F_ab1	beta-glucan-binding protein 4	Ia. Cell wall	1.08304	0.896522	0.199947	1.05449	1.03572	-0.131679	1.07047	0.707409	0.357003	0.155288	1.00264	-1.314	0.931836	1.07372	-0.293593	0.947634	1.11436	-0.267873	0.841202	0.978472	-0.392942	0.425256	1.05452	-1.07593	0.581916	1.02918	-0.469431
GO_drs21P0002K24_R_ab1	beta-xylosidase	Ia. Cell wall	0.122295	1.0007	-1.37696	0.780815	1.01253	-0.470532	0.844409	1.03119	-0.45179	0.558847	1.00557	-0.699273	0.233158	1.00572	-1.16392	0.323761	1.00602	-1.14623	1.05809	1.05873	0.361929	0.353744	1.00404	-1.17664	0.394372	1.02771	-0.774665
GO_dr001P0013D10_F_ab1	callose synthase	Ia. Cell wall	1.04193	1.02991	0.0824634	1.08241	1.0389	-0.0691528	1.06002	1.03587	-0.0565269	0.999645	1.0651	0.150803	1.04801	1.08999	0.0561716	1.09975	1.11499	-0.0285158	1.07287	1.01545	-0.0553118	1.05977	1.06632	-0.08989	1.08088	1.03009	-0.121329
GO_drs13P0027M18_R_ab1	callose synthase	Ia. Cell wall	1.07292	0.982544	0.209709	0.847949	1.01682	-0.443254	1.01019	1.03543	-0.101707	1.07744	1.06539	-0.0552211	1.11311	1.07605	-0.13283	1.03194	0.859449	0.337992	1.00539	0.939603	0.723741	1.06994	1.07447	0.19813	1.02443	0.711647	0.549491
GO_drpoolB-CL7809Contig1	callose synthase 3	Ia. Cell wall	1.08755	1.02735	0.00717732	0.764273	1.01267	-0.46319	1.02483	1.05439	-0.0347723	1.00271	0.74347	0.624376	0.693594	1.0146	-0.596073	0.641756	1.0348	-0.627933	0.996282	1.07906	0.196523	0.955902	1.05049	-0.244992	1.05849	1.0937	-0.0571954
cn10306	callose synthase 5	Ia. Cell wall	1.00635	0.797331	0.415979	1.0421	0.989491	0.189435	0.907574	1.04759	-0.157461	1.04154	1.06228	0.100957	1.009	0.769993	0.544369	1.08671	0.576927	0.862796	1.05664	0.978522	-0.293947	1.01514	1.11781	-0.1672	0.639223	1.02081	-0.521132
DC243304_1	callose synthase 6	Ia. Cell wall	1.05167	1.04387	0.0374661	1.07049	1.04568	-0.0443008	1.02847	0.976289	0.200513	1.0052	1.06182	0.0705117	0.861349	1.01613	-0.428229	0.99958	1.1013	-0.213511	1.07553	1.03557	-0.0458733	0.974743	1.07228	-0.245129	1.09191	1.06008	-0.0260646
GO_drs13P0027M18_F_ab1	callose synthase 8	Ia. Cell wall	1.0117	0.906092	0.302749	1.01235	0.89195	0.305458	1.03574	0.926397	0.29766	0.998945	1.05595	0.202163	1.06291	0.942476	0.302628	1.07121	0.920182	0.477093	1.07503	1.07547	0.0800119	1.06496	0.352121	0.920925	1.07667	1.03016	-0.116171
cn8208	cell wall hydrolase	Ia. Cell wall	1.0575	1.04327	-0.00303933	1.0707	1.04694	-0.0192234	1.04608	1.05139	0.100731	1.03648	1.04677	0.0205614	1.01676	0.996286	0.210346	1.08114	0.928749	0.277547	1.07715	0.978479	-0.118094	1.06565	1.07298	0.14921	1.08046	1.03974	-0.107747
GO_dr004P0011J13_F_ab1	cellulase	Ia. Cell wall	0.872709	1.02002	-0.335435	0.918961	1.02009	-0.294197	1.05541	1.04927	0.0821721	1.08274	0.989235	-0.136066	1.08077	1.02801	-0.142121	1.02879	1.0918	-0.173508	1.04167	1.04554	0.0140019	0.987366	1.04364	-0.197029	0.949718	1.02952	-0.296045
GO_dr004P0017G21_F_ab1	cellulase	Ia. Cell wall	1.08601	0.739191	0.207125	0.332158	1.01395	-0.830016	1.0536	0.446776	0.858345	0.622497	1.03687	-0.509959	0.458561	1.02574	-0.70754	0.4485	1.08475	-0.610064	0.917041	1.03338	-0.221559	0.148784	1.05333	-1.08461	0.316568	1.02947	-1.03351
SG_SGN-U210311	cellulase	Ia. Cell wall	1.00875	0.979716	0.190608	1.0267	1.07026	0.0970758	1.03611	0.976336	0.207663	1.07262	0.988809	-0.0664556	1.00659	0.568912	0.793881	1.00522	0.327246	1.25339	1.06919	1.06524	0.0538301	1.06804	1.01067	0.250357	1.07065	1.06622	-0.014409
SG_SGN-U211346	cellulase	Ia. Cell wall	1.07844	0.756108	0.48754	1.07228	0.345385	0.349048	0.736335	1.05139	-0.526639	1.07511	0.895716	0.0274946	1.05084	0.673875	0.808678	1.04807	0.95302	0.00858488	0.869129	1.07732	-0.689532	1.07705	0.544686	0.385858	1.0835	0.382577	0.432338
cn10211	cellulose synthase	Ia. Cell wall	1.04782	1.036	0.0491348	0.933824	1.02138	-0.285719	1.03842	1.00337	0.155179	1.06872	1.06357	0.0252062	1.1143	1.07645	0.033954	1.09725	1.11331	-0.0366382	0.990074	0.990823	-0.352997	0.929406	1.05065	-0.29603	1.04483	1.03873	-0.144001
cn3104	cellulose synthase	Ia. Cell wall	1.01412	0.995673	0.160323	1.07195	1.03638	-0.0587458	0.997921	1.02935	-0.149665	1.00681	1.05019	0.0496501	1.03045	1.06876	0.128044	1.09825	1.10327	-0.0503773	1.07154	0.981561	-0.129706	1.07139	1.08148	-0.067527	1.07799	1.09136	0.027036
cn3105	cellulose synthase	Ia. Cell wall	0.528059	1.02699	-0.58799	1.04584	1.04242	-0.157095	0.64089	1.00904	-0.672361	1.00491	0.930893	0.309075	0.915121	1.08909	-0.218793	0.475812	1.01727	-0.888174	0.64845	0.998856	-1.05047	1.06207	0.323839	0.96884	0.877856	1.02905	-0.360547
cn3442	cellulose synthase	Ia. Cell wall	1.0162	1.02274	0.101033	1.06593	1.04256	-0.0117133	1.00136	1.02992	-0.163675	0.99829	1.06216	0.124732	1.09215	1.06993	0.15598	1.07023	1.09627	-0.100778	0.965909	0.993961	-0.36649	1.06954	1.08025	-0.0780708	1.0739	1.02904	-0.135309
cn5917	cellulose synthase	Ia. Cell wall	0.96116	1.03225	-0.171218	1.01872	0.995085	0.208762	1.00233	1.03472	-0.188345	1.0017	1.0213	0.273798	1.01206	0.670184	0.710224	1.00505	0.315841	1.26641	1.07074	0.962395	0.252688	1.02989	0.397229	0.83314	1.06011	1.06572	0.179366
cn6562	cellulose synthase	Ia. Cell wall	1.06085	0.733409	0.350897	0.107903	1.00627	-1.33125	0.723837	0.944839	-0.391379	1.00987	0.976242	0.313108	0.918483	0.77031	0.130457	0.941952	0.267724	-0.268259	0.722982	1.04917	-0.540644	0.199025	1.07481	-2.28222	1.07274	0.609215	0.0717982
cn6644	cellulose synthase	Ia. Cell wall	1.00753	0.972357	0.206202	1.05957	1.06998	0.0565714	1.03586	1.00759	0.149427	1.07331	0.995701	-0.0598321	1.0095	0.839148	0.450627	1.086	0.881059	0.348149	0.973787	0.992856	-0.417154	1.07647	1.1091	-0.025957	1.07648	1.09195	0.0362137
cn6645	cellulose synthase	Ia. Cell wall	1.06945	1.04387	0.0295138	1.03932	1.06778	0.0703161	1.02639	0.960258	0.220791	1.02095	1.05287	0.0525977	1.08546	1.03343	-0.16547	1.09354	1.12977	-0.0326555	1.06413	1.03659	-0.0277904	0.97749	1.07303	-0.243885	1.01868	0.769877	0.530156
cn9176	cellulose synthase	Ia. Cell wall	1.01442	1.01599	0.105191	1.0664	1.05296	-0.00312034	1.07203	1.04387	-0.0262128	1.0027	1.03474	0.219888	1.0094	0.87724	0.438698	1.06591	0.818036	0.398632	1.01368	1.04695	7.9003e-05	1.07806	1.13043	-0.00421441	1.08936	1.04332	-0.0478487
cn9594	cellulose synthase	Ia. Cell wall	1.01324	0.990828	0.161876	1.03743	1.02459	-0.188332	1.05058	1.05659	0.0716479	1.00922	1.0578	0.0667668	1.05386	0.966574	0.29306	1.07006	1.10076	-0.0865111	0.863927	0.99713	-0.510801	0.908895	1.03816	-0.31779	0.970334	1.02862	-0.268182
cn9595	cellulose synthase	Ia. Cell wall	1.02967	1.03717	0.0906699	1.07112	1.05789	0.00326246	1.05484	1.03692	-0.0654545	1.00203	1.06253	0.0872002	1.07889	1.09172	0.0170913	0.914532	1.06444	-0.304679	1.04203	0.986766	-0.249561	1.07522	1.10476	-0.0656539	1.06771	1.0787	-0.0166009
GO_dr001P0016I21_F_ab1	cellulose synthase	Ia. Cell wall	1.00837	0.936795	0.25212	1.06869	1.06287	0.00498742	1.01719	0.889007	0.323084	1.00988	1.06547	0.0946239	1.11174	1.03197	0.17227	1.02495	1.10062	-0.13245	1.00065	1.07802	0.293514	0.674351	1.00962	-0.616311	1.05089	1.0949	0.0414511
GO_dr004P0008D18_F_ab1	cellulose synthase	Ia. Cell wall	1.04919	1.04684	0.0272357	1.06116	1.0627	0.0146961	1.05795	1.06135	0.0553594	1.07255	1.01513	-0.0488595	1.01672	1.0309	0.212778	1.07449	0.862487	0.356605	1.03188	0.986283	-0.348342	1.07787	1.11328	0.0678077	1.0726	1.09279	0.0286812
GO_dr004P0011P03_F_ab1	cellulose synthase	Ia. Cell wall	0.977623	1.04198	-0.147545	1.018	0.858313	0.330483	1.02446	0.74241	0.490196	1.06791	1.05909	-0.131524	1.03642	1.08058	0.101981	1.0769	1.11	-0.0907056	0.996428	1.0685	0.333973	0.958601	1.04106	-0.240584	0.285956	1.0093	-1.16386
GO_dr004P0012C14_F_ab1	Cellulose synthase	Ia. Cell wall	1.04242	1.04782	-0.0592367	1.02538	1.05788	-0.117864	1.02814	0.926557	0.288026	1.06809	1.05636	0.0268836	1.03512	0.853285	0.353974	1.08791	0.895796	0.212484	0.997517	1.078	0.200733	1.0702	0.91133	0.423877	1.00467	1.04233	-0.203783
GO_drpoolB-CL1403Contig1	cellulose synthase	Ia. Cell wall	1.04028	1.02336	0.0812343	0.972289	1.02282	-0.251506	1.03087	0.943876	0.256206	1.01795	1.06336	0.138299	1.04082	0.992063	0.218928	1.09782	1.13666	0.033439	1.0538	0.978535	-0.219908	0.977306	1.10088	-0.212116	1.02523	1.04085	-0.185471
GO_drpoolB-CL2307Contig1	cellulose synthase	Ia. Cell wall	1.04143	1.04848	0.0267833	1.01128	0.885828	0.314121	1.0395	0.995816	0.152464	1.0678	0.989734	-0.177296	1.02295	1.05027	0.146129	1.08899	1.09436	0.0955024	1.00758	1.05943	0.334564	1.07583	1.11781	0.0664152	1.01455	1.08547	-0.168657
GO_drpoolB-CL2555Contig1	cellulose synthase	Ia. Cell wall	1.07629	1.04203	0.0185508	1.07208	1.06746	0.00534053	1.05269	1.02303	0.122474	1.00141	1.06419	0.175906	1.10415	0.992564	0.269104	1.09987	1.11384	-0.0231691	0.934972	0.993859	-0.494198	0.964651	1.07238	-0.237406	1.06538	1.03614	-0.159298
GO_drpoolB-CL2933Contig1	cellulose synthase	Ia. Cell wall	0.772906	1.04436	-0.463296	1.01869	0.951669	0.245107	0.575808	1.00734	-0.806412	1.06076	1.06017	0.0829437	0.593679	1.05441	-0.794301	0.925306	1.13421	-0.154971	1.0272	1.07901	0.356214	1.06782	0.981038	0.313417	0.926899	1.05102	-0.268067
GO_drpoolB-CL300Contig1	cellulose synthase	Ia. Cell wall	1.00622	0.977005	0.200492	1.0682	1.04692	-0.0181722	1.04088	1.03092	0.120869	1.0424	1.02016	0.00286995	1.01728	0.906277	0.431952	1.06822	0.772293	0.456323	1.00767	1.06299	0.294696	1.06554	1.09154	0.118397	1.02967	1.07651	0.124909
GO_drpoolB-CL3232Contig1	cellulose synthase	Ia. Cell wall	1.06822	1.02548	-0.121825	1.01337	0.831309	0.378665	0.982655	1.04378	-0.22862	0.998497	1.03698	0.258626	1.03482	1.08709	0.0720215	0.80856	1.10421	-0.793143	1.00051	0.545843	1.30462	1.07191	1.12907	0.0263244	1.03747	1.04079	-0.261814
GO_drpoolB-CL3486Contig1	cellulose synthase	Ia. Cell wall	1.00343	1.02225	-0.160514	1.06617	1.06794	0.0311084	0.915322	1.03602	-0.254234	1.01061	1.06161	0.157714	1.10862	1.03484	-0.0999371	0.656287	1.02726	-0.617185	1.04794	0.978552	-0.186323	0.738679	1.01313	-0.545927	1.02568	1.05381	0.18484
GO_drpoolB-CL4717Contig1	cellulose synthase	Ia. Cell wall	1.07756	1.04441	-0.0538901	1.0187	1.0266	0.169805	1.07003	1.04929	0.0912356	1.07073	1.0251	-0.0696413	1.01186	0.910092	0.42112	1.06884	1.11936	-0.0804502	0.98409	0.978747	-0.547909	1.07583	1.04811	0.161899	1.0652	1.00304	0.309663
GO_drpoolB-CL5504Contig1	cellulose synthase	Ia. Cell wall	1.0023	0.573137	0.719615	1.01767	0.461115	0.945416	1.03283	0.683742	0.634793	1.0748	1.06462	0.0589774	1.10024	0.304706	1.54449	1.00024	0.110667	2.14778	1.00089	0.275152	1.62892	1.009	0.210323	1.38931	1.00761	0.384522	0.81278
GO_drpoolB-CL6900Contig1	cellulose synthase	Ia. Cell wall	1.00237	0.717505	0.497012	1.01384	0.676708	0.595286	1.00866	0.706658	0.569238	1.06882	1.04641	0.0117234	1.0767	0.412402	1.2512	1.00216	0.244421	1.53319	1.00205	0.431392	1.26615	1.01822	0.418813	0.998661	1.01777	0.906857	0.352697
GO_drpoolB-CL8512Contig1	cellulose synthase	Ia. Cell wall	1.03668	1.0447	0.0519679	1.06798	1.04754	-0.035906	1.05859	1.05834	0.0813863	0.999588	1.05621	0.196603	1.03347	1.03026	0.219287	1.09029	1.05365	0.177704	1.07727	1.05373	-0.142168	1.06823	1.10561	-0.0603799	1.06832	1.09704	0.012563
GO_drpoolB-CL8519Contig1	cellulose synthase	Ia. Cell wall	1.00469	0.940898	0.243971	1.07047	1.06687	-0.00734833	1.04002	0.994686	0.169992	1.04946	1.05559	0.0530207	1.00667	0.610497	0.724838	1.04976	0.667157	0.585472	1.07735	0.990931	-0.0949025	1.05965	1.10634	-0.0687282	1.09068	1.08681	-0.0181286
GO_drpoolB-CL854Contig1	cellulose synthase	Ia. Cell wall	1.08779	1.04757	-0.0459847	1.06206	1.06393	0.0214183	1.05928	1.04509	0.0901941	1.00473	1.06272	0.231414	1.08317	1.08855	0.0620647	0.983918	1.08878	-0.235804	0.981238	0.984377	-0.443356	1.02584	1.10774	-0.11649	0.897178	1.02975	-0.34183
GO_drpoolB-CL8595Contig1	cellulose synthase	Ia. Cell wall	1.09571	0.956607	0.328085	1.03952	1.07259	0.0849689	1.01762	1.05233	-0.0659251	1.06396	1.03947	0.146593	1.08164	1.06757	0.0756036	1.09279	1.07302	0.167814	1.0084	0.991164	-0.292207	1.01878	1.12575	-0.17007	0.980038	1.02865	-0.311553
GO_drpoolB-CL9057Contig1	cellulose synthase	Ia. Cell wall	1.00481	0.947149	0.237012	1.08043	1.03874	-0.0930076	1.07103	1.04406	-0.00539881	1.02869	1.0402	0.0208869	1.01854	0.95931	0.306994	1.08753	1.08419	0.134274	1.05118	0.98188	-0.260653	0.903226	1.03578	-0.323009	1.09011	1.09337	-0.0264908
GO_drpoolB-CL9250Contig1	cellulose synthase	Ia. Cell wall	1.03232	1.01716	0.0831029	1.06771	1.02254	-0.142752	1.03542	0.944679	0.263182	1.00404	1.06392	0.158917	0.957436	1.028	-0.279554	0.896554	1.06268	-0.331744	1.077	1.06591	0.110398	0.692916	1.01116	-0.585566	1.06411	1.03098	-0.135146
GO_drs12P0010J24_F_ab1	cellulose synthase	Ia. Cell wall	1.07819	1.04523	-0.000955874	1.04419	1.06539	0.0608275	1.02639	0.923789	0.27366	1.06997	1.02734	0.0179283	1.01495	1.00972	0.243279	1.08289	0.87638	0.35121	1.04392	0.987429	-0.403256	1.05889	1.11597	-0.0374742	1.09222	1.07407	-0.0401544
GO_drs21P0007P18_F_ab1	cellulose synthase	Ia. Cell wall	1.07814	1.02446	-0.098395	1.04765	1.03844	0.12773	1.01913	1.04093	-0.152367	1.08428	1.04064	-0.0874466	1.10305	1.08215	-0.0735868	1.08918	0.920646	0.326461	1.0016	1.05674	-0.222399	1.07433	0.898529	0.294975	1.09464	1.04023	0.239605
SG_SGN-U208172	cellulose synthase	Ia. Cell wall	0.965955	1.01112	-0.185097	0.243314	1.00758	-1.06389	1.07119	0.496322	0.455159	1.01268	0.861962	0.381884	1.1175	1.00456	0.226077	0.875952	1.01436	-0.478539	0.877971	1.07586	-0.470979	0.0696341	1.00426	-2.37371	0.883675	1.0693	-0.113805
SG_SGN-U210990	cellulose synthase	Ia. Cell wall	1.02816	1.04441	0.0587036	1.01866	1.06746	0.123914	1.0515	1.03697	-0.0746949	0.998567	1.06492	0.102538	1.03362	0.919282	0.422601	1.01653	0.448579	0.897315	1.0632	1.06196	0.116992	1.02134	0.522626	0.788627	1.06554	1.07478	0.00193913
cn6199	Cellulose synthase-like	Ia. Cell wall	1.06797	1.0431	-0.0119132	1.06992	1.02241	-0.130409	1.03617	1.03639	-0.110622	1.00176	1.05898	0.0784455	1.0343	1.01162	0.237812	1.08683	0.943703	0.303265	1.02779	0.9802	-0.391843	1.07728	1.10623	0.011717	0.833584	1.02279	-0.390277
SG_SGN-U212142	Cellulose synthase-like	Ia. Cell wall	1.05556	0.91148	0.229221	0.550503	1.01	-0.674247	0.79009	1.05486	-0.43243	1.00219	0.926327	0.383207	0.790565	1.01904	-0.457143	0.531428	1.08486	-1.02071	1.07868	1.05648	0.00779587	1.07937	0.64926	0.562196	0.680213	1.01779	-0.535801
cn4848	COBRA	Ia. Cell wall	0.863273	1.01931	-0.364506	0.982632	1.01623	-0.257035	0.930545	1.02888	-0.254819	1.00205	1.0229	0.266404	0.886406	1.01483	-0.362707	0.605483	1.02193	-0.682399	0.920244	0.995448	-0.429251	0.974069	1.04533	-0.213159	0.822133	1.02161	-0.408033
cn746	COBRA-like protein	Ia. Cell wall	1.02993	0.756706	0.406782	1.05258	1.02432	-0.171	1.05014	1.06083	-0.0138576	1.07805	1.06368	-0.00113223	0.859731	1.04373	-0.469983	1.05313	1.12289	-0.137488	1.06754	0.977719	-0.0412933	1.08181	1.00784	0.513495	1.02457	1.04127	0.24658
SG_SGN-U210442	COBRA-like protein	Ia. Cell wall	1.03122	0.754788	0.570351	0.891319	1.06252	-0.177156	0.793769	1.00356	0.0194992	0.999404	0.668525	0.67519	1.11724	0.806647	0.403348	1.10206	0.479894	0.595134	0.997175	0.670833	1.20775	0.603924	1.09922	-1.06759	1.0326	0.462851	0.555078
cn5657	COBRA-LIKE PROTEIN 10 PRECURSOR	Ia. Cell wall	1.03235	0.99481	0.200842	1.01802	1.02038	0.17853	1.06151	1.03571	-0.0661309	1.04698	1.03775	0.393576	1.08467	1.0319	0.302263	1.07953	0.786169	0.452142	0.9971	1.0748	0.257895	0.868385	1.11069	-0.909542	0.985078	1.02866	-0.275657
SG_SGN-U207886	COBRA-LIKE PROTEIN 10 PRECURSOR	Ia. Cell wall	1.04616	0.892929	0.340651	0.860549	1.01686	-0.371927	1.04113	0.915608	0.233916	1.06973	1.06429	0.126718	1.08641	0.963533	0.104955	0.547384	1.11333	-0.787297	0.793458	0.988431	-0.736312	1.07947	0.813152	0.424823	1.05811	1.04638	0.254423
cn1463	COBRA-LIKE PROTEIN PRECURSOR	Ia. Cell wall	1.00642	0.973996	0.199268	1.05339	1.06414	0.0307324	1.05016	1.03458	-0.0672637	1.00214	1.05986	0.0760919	1.01675	0.996726	0.282151	1.09119	1.06473	0.154771	0.973955	0.993691	-0.368915	1.05989	1.08488	-0.0823102	1.06801	1.08986	0.0165724
cn6760	COBRA-LIKE PROTEIN PRECURSOR	Ia. Cell wall	0.874163	1.01802	-0.34186	1.07719	1.02366	-0.116038	1.00229	1.04395	-0.157549	0.999749	1.05579	0.179865	0.940783	1.02036	-0.291975	0.72699	1.03603	-0.544004	0.907927	0.993758	-0.443556	0.85215	1.0196	-0.389746	0.66481	1.01609	-0.545192
cn9050	COBRA-LIKE PROTEIN PRECURSOR	Ia. Cell wall	1.01712	1.00338	0.150926	1.01857	1.02904	0.17515	1.03791	1.02788	0.130838	1.06765	0.991002	-0.0580747	0.874188	1.04066	-0.606931	1.0165	0.821865	0.368186	0.633878	0.979764	-0.76581	0.899175	1.12725	-0.0811858	0.900272	0.120533	2.16284
DC242242_1	COBRA-LIKE PROTEIN PRECURSOR	Ia. Cell wall	0.902042	1.03079	-0.301192	0.931559	1.06812	-0.146323	1.04911	0.874051	0.300638	1.06984	1.06442	0.0714778	0.903339	1.02397	-0.455115	0.89679	1.08071	-0.325863	0.90442	1.06236	-0.22075	1.07385	0.957486	0.0544926	1.06782	1.08427	-0.0692141
GO_dr004P0031D03_F_ab1	COBRA-LIKE PROTEIN PRECURSOR	Ia. Cell wall	1.01898	0.923645	0.261488	1.06284	1.04623	0.0456209	0.918412	1.0311	-0.248449	0.192441	1.00258	-1.27056	0.910389	1.03216	-0.293865	0.734026	1.07359	-0.579658	1.06102	1.01045	-0.135558	1.00557	0.0482857	2.1391	1.06621	1.06585	0.201871
cn8513	DEFECTIVE IN EXINE FORMATION	Ia. Cell wall	1.00358	0.905647	0.289194	1.01236	0.922975	0.279235	1.03969	1.03291	0.128439	1.06832	0.990899	-0.0414311	1.01728	1.03602	0.20728	1.08798	0.956563	0.278878	1.07074	1.0004	-0.0589038	1.06871	1.09308	0.128962	1.02461	1.0646	0.198668
cn8514	DEFECTIVE IN EXINE FORMATION	Ia. Cell wall	0.892982	1.023	-0.33663	0.807599	1.01665	-0.440742	1.02136	1.0448	-0.0928668	1.06584	1.06163	0.044273	0.947081	1.01843	-0.318033	0.726556	1.03277	-0.534668	0.996933	1.05843	0.378983	0.930459	1.05229	-0.289283	0.85855	1.02926	-0.405662
GO_dr004P0015K17_F_ab1	DEFECTIVE IN EXINE FORMATION	Ia. Cell wall	1.07184	1.03916	0.0532923	1.03668	0.850167	0.332827	1.00747	0.801612	0.419039	1.07266	1.00952	-0.040061	1.08506	1.09179	0.0677214	1.05553	0.749259	0.466272	1.00032	1.03385	0.429218	1.08288	1.11778	0.0460113	1.07204	1.09053	0.0536639
GO_drpoolB-CL6981Contig1	dtdp-4-dehydrorhamnose dehydrogenase	Ia. Cell wall	1.07907	1.04398	-0.0498312	1.07016	1.05098	-0.0331818	1.04002	1.01008	0.14586	1.07877	0.989065	-0.0992054	1.07899	1.04194	0.187678	1.07549	0.87545	0.334978	1.03139	0.980114	-0.307872	1.06561	1.04903	0.204233	1.08033	1.02811	-0.11726
cn3687	endo-1,3-1,4-beta-d-glucanase	Ia. Cell wall	1.05856	1.01712	0.0648278	1.01867	1.0505	0.142715	1.01177	1.03692	-0.103288	1.07002	1.02181	-0.0297114	1.11347	1.03834	-0.0551226	1.08842	1.00641	0.1996	1.00757	1.07011	0.288036	1.06545	1.0836	0.128095	1.04585	1.08371	0.0266803
GO_drpoolB-CL9341Contig1	endo-1,3-1,4-beta-d-glucanase	Ia. Cell wall	1.03688	1.03958	-0.0248392	1.01856	1.01907	0.168029	1.0648	0.899488	0.185776	0.688891	1.00703	-0.540586	0.749667	1.01944	-0.535712	0.611833	1.08547	-0.556632	1.07301	1.0558	0.00136901	1.05625	1.10583	-0.0984133	1.01969	0.904133	0.34188
cn5398	endo-1,4-beta-glucanase	Ia. Cell wall	1.0062	0.870643	0.310326	1.08296	1.03773	-0.0954908	1.06466	1.04889	0.0875488	1.00503	0.991598	0.309341	0.860375	1.02454	-0.272456	1.07846	0.586014	0.702417	0.789054	1.04494	-0.57256	0.686962	1.09845	-0.694122	1.02854	1.0803	0.11083
cn5544	endo-1,4-beta-glucanase	Ia. Cell wall	1.07286	1.04732	0.0137381	0.944499	1.01784	-0.276982	1.05901	1.04853	0.0845609	0.998263	1.06272	0.112851	1.11778	1.0706	0.072968	1.10252	1.11436	-0.00755369	0.935621	0.992449	-0.428123	0.850018	1.0365	-0.426613	1.01358	1.04406	-0.208109
cn5581	endo-1,4-beta-glucanase	Ia. Cell wall	1.08991	1.03387	-0.0327026	1.07828	1.0528	-0.055906	1.05051	1.05814	0.0592709	1.00969	1.04935	0.0466842	1.03963	1.0022	0.225065	1.06661	1.10118	-0.0950552	1.04829	0.987798	-0.207691	0.702062	1.01028	-0.570082	1.00827	1.02955	-0.232872
cn5582	endo-1,4-beta-glucanase	Ia. Cell wall	1.0707	1.03771	-0.0157485	1.07242	1.04227	-0.0608498	1.04066	1.03637	-0.0956985	1.00206	1.05645	0.19202	1.0353	1.06086	0.159507	1.0927	1.10982	-0.0504167	1.03812	0.989476	-0.276194	0.805872	1.01638	-0.456703	1.07757	1.03983	-0.115155
cn6120	endo-1,4-beta-glucanase	Ia. Cell wall	1.02226	1.03575	0.0774118	1.06741	1.02115	-0.132092	0.862405	1.01737	-0.329187	1.00296	1.03447	0.229378	1.09924	1.09107	0.033598	1.0766	1.09885	-0.0892406	0.975014	0.993691	-0.349756	0.967023	1.04065	-0.22188	1.07034	1.09555	0.0261604
GO_dr001P0005G21_F_ab1	endo-1,4-beta-glucanase	Ia. Cell wall	1.01159	0.880843	0.349314	1.04422	1.04568	-0.149171	1.00271	1.05091	-0.101681	1.07432	1.01447	-0.238935	0.887713	1.02297	-0.432926	0.971967	1.04016	0.0160807	0.935094	1.07959	-0.556459	0.900803	1.09809	-0.199704	1.09313	1.05351	-0.0290717
GO_dr004P0017E01_F_ab1	endo-1,4-beta-glucanase	Ia. Cell wall	1.07773	1.04338	-0.0546763	1.07002	1.07122	0.045834	1.04024	0.978821	0.189198	1.01753	1.03139	0.184564	1.06368	0.796362	0.379471	1.00365	0.278201	1.4006	1.03213	1.06561	-0.331179	1.0364	0.342413	0.920583	1.07509	1.03695	-0.146582
GO_dr004P0032A19_F_ab1	endo-1,4-beta-glucanase	Ia. Cell wall	1.03565	1.04444	0.054583	1.07224	1.04576	-0.044168	1.06071	1.04122	-0.0703354	1.05198	1.04086	0.0055996	1.02034	0.796268	0.485385	1.01501	0.360203	1.13434	0.580198	1.07711	-0.634423	1.0135	0.159888	1.40406	1.09213	1.04093	-0.0651967
GO_drpoolB-CL2068Contig1	endo-1,4-beta-glucanase	Ia. Cell wall	1.02334	1.0363	0.0694278	1.02014	1.03637	0.155248	1.0358	1.02164	0.134271	1.06549	1.02889	0.00205741	1.11755	1.08822	0.0492065	1.09287	1.11435	-0.0393523	1.04865	0.981284	-0.288899	1.08591	1.11844	0.0411298	1.08325	1.03373	-0.090398
GO_drpoolB-CL5520Contig1	endo-1,4-beta-glucanase	Ia. Cell wall	0.923742	0.653162	0.444647	0.522674	1.02076	-0.626424	0.986417	0.596769	-0.0216417	0.934261	1.06509	-0.234773	0.685649	1.02135	-0.689946	0.565139	1.13074	-0.847324	1.05253	0.881466	0.103259	0.364694	1.08318	-0.825747	0.316236	1.02225	-0.981929
GO_drpoolB-CL5618Contig1	endo-1,4-beta-glucanase	Ia. Cell wall	1.0478	0.884064	0.269344	0.907343	1.04509	0.0250851	0.860672	1.03477	-0.285401	1.0376	1.03674	0.231073	0.885435	1.0906	-0.435236	0.886837	1.09004	-0.324798	1.02988	1.06762	-0.259518	0.411931	1.10858	-0.613338	0.833219	1.02581	-0.394014
GO_drpoolB-CL6661Contig1	endo-1,4-beta-glucanase	Ia. Cell wall	1.00288	0.826081	0.376526	1.01399	0.921896	0.277768	1.03951	0.916294	0.298737	1.00423	0.912138	0.37364	0.45701	1.02573	-0.54863	0.931313	1.10655	-0.299429	1.0676	1.03582	0.316089	1.0106	0.0524324	1.76064	1.02462	0.993776	0.30493
GO_drpoolB-CL7587Contig1	endo-1,4-beta-glucanase	Ia. Cell wall	0.977287	1.03168	-0.204437	0.666412	1.00866	-0.521752	0.735857	1.00849	-0.515425	1.00355	0.905838	0.40376	0.329642	1.00332	-1.04706	0.246868	1.00416	-1.35228	0.580022	1.00164	-1.09038	0.884286	1.10513	-0.355864	0.906899	1.02554	-0.320324
GO_drpoolB-CL8415Contig1	endo-1,4-beta-glucanase	Ia. Cell wall	1.04035	1.0471	0.0337455	1.06827	1.03624	-0.0420921	1.0394	1.03397	-0.0942351	1.00105	1.0559	0.183279	1.05083	1.0887	0.0672988	1.09059	1.03117	0.206748	0.995169	0.981753	-0.410015	1.08347	1.10857	0.0641482	1.02301	1.02914	-0.213565
GO_drpoolB-CL893Contig1	endo-1,4-beta-glucanase	Ia. Cell wall	1.08997	1.04571	-0.0198747	1.0549	1.06825	0.0877595	1.03687	0.99031	0.162809	1.00217	1.03654	0.223997	1.06313	0.919909	0.317789	1.01665	0.421165	1.00771	1.06345	1.07785	-0.0519067	1.08321	1.02166	0.157138	0.72296	1.01932	-0.476243
GO_drpoolB-CL9330Contig1	endo-1,4-beta-glucanase	Ia. Cell wall	1.0225	0.623641	1.85431	1.0783	1.06893	-0.0270998	1.00855	0.785129	0.452467	1.04909	1.05874	0.329716	1.10156	1.06442	-0.0177622	1.05144	1.09362	-0.140434	0.917892	0.990008	-0.54652	0.97805	1.06633	-0.305773	0.677103	1.01965	-0.606028
GO_drpoolB-CL9353Contig1	endo-1,4-beta-glucanase	Ia. Cell wall	1.07438	1.02778	-0.0822213	1.0534	1.03062	-0.158752	1.03645	1.00376	0.158036	1.00144	1.06457	0.124656	1.05203	0.880168	0.357413	1.02886	0.487911	0.837552	1.06208	1.07928	0.0956181	1.08287	1.00427	0.178811	0.722368	1.01918	-0.49034
GO_dr004P0020P11_F_ab1	endo-alpha-1,4-glucanase	Ia. Cell wall	0.977229	1.03046	-0.199752	1.06896	1.05708	-0.0223414	1.05005	1.03565	-0.0799883	1.07531	1.0028	-0.0770209	1.0775	1.0836	-0.0416716	0.990411	1.09029	-0.20947	0.990573	0.992795	-0.342802	0.7307	1.01331	-0.551222	0.813474	1.02462	-0.426952
cn3832	endo-beta-1,4-glucanase	Ia. Cell wall	1.08986	1.00323	0.103187	0.367097	1.01088	-0.942668	0.278889	1.00174	-1.31674	1.00027	0.0625	1.86008	0.934104	1.07075	0.00854642	1.08824	0.596257	0.826811	0.99681	1.07165	0.409058	0.682117	1.02158	-0.884131	0.737787	1.0743	-0.390274
cn3467	endo-xyloglucan transferase	Ia. Cell wall	1.02042	1.0299	0.0954159	1.06446	1.03148	-0.118325	0.923832	1.04102	-0.204191	1.06817	1.04005	-0.00900684	1.07641	1.07074	0.149827	1.09733	1.12324	0.0945207	0.917666	0.994521	-0.475398	0.51464	1.00647	-0.863787	1.02794	1.05045	0.223748
cn9357	endo-xyloglucan transferase	Ia. Cell wall	1.03351	1.04753	0.0339747	1.0683	1.03927	-0.0351571	1.06615	1.05366	0.0210351	1.02787	1.02242	0.013413	1.07814	1.08404	0.0241308	1.09703	1.13256	0.0221401	0.998248	1.07643	0.168071	1.0712	1.1157	0.0742073	1.02501	1.04612	0.225189
cn9358	endo-xyloglucan transferase	Ia. Cell wall	1.02333	1.04416	0.0483296	1.06072	1.05385	0.0188634	1.07071	1.04388	-0.00501039	1.00399	1.0629	0.179314	1.08891	1.0579	-0.00927802	1.09043	1.06198	0.182079	1.07844	0.978483	-0.0765494	1.05863	1.05874	-0.0971488	1.09423	1.02961	-0.0674951
GO_drpoolB-CL1700Contig1	endoxyloglucan transferase A2	Ia. Cell wall	1.03738	1.04709	0.0277346	1.01477	0.921124	0.279357	1.07241	1.04589	-0.0109507	1.08025	0.990306	-0.0882826	1.03824	1.08117	0.0720682	1.07963	0.910318	0.303944	0.992519	1.05382	0.0465465	1.07256	1.13063	0.0320512	1.04055	1.08952	0.078078
cn3293	expansin	Ia. Cell wall	1.01304	1.01158	0.130053	1.06478	1.047	-0.0115206	1.06842	1.05387	0.0209098	0.998933	1.06594	0.112676	0.677775	1.02205	-0.503207	0.491679	1.01607	-0.862319	0.619983	1.00161	-1.00174	0.914365	1.05739	-0.278037	1.05474	1.0416	-0.14831
cn3294	expansin	Ia. Cell wall	1.09502	1.02245	-0.0382725	1.04121	1.01904	-0.190191	0.9205	1.02357	-0.222705	1.00194	1.02127	0.255257	1.11281	1.0508	-0.0507704	1.02774	0.485029	0.807725	0.621119	1.0528	-0.950519	1.06535	0.483945	0.657253	0.999445	1.02867	-0.266903
cn7179	expansin	Ia. Cell wall	1.00919	0.998289	0.150842	1.01861	1.03544	0.161908	1.02782	1.03476	-0.0875791	0.999087	1.06514	0.173155	1.01728	1.03412	0.18353	1.08389	0.938035	0.291211	1.02975	0.980882	-0.361754	1.08336	1.12759	0.0441322	1.09472	1.03794	-0.0708582
GI_NP1239933	expansin	Ia. Cell wall	1.0195	0.975188	0.198226	1.06947	1.06301	-0.032755	0.985747	1.03361	-0.0548277	1.03436	1.06364	0.0790215	1.05005	0.769571	0.288874	1.02328	0.64369	0.427339	0.982699	1.03375	-0.128355	0.691566	1.08559	-1.18149	0.957086	0.877064	-0.337135
GO_dr001P0020D04_F_ab1	expansin	Ia. Cell wall	1.04128	0.817439	0.490718	0.796958	1.01682	-0.43989	1.06508	0.973443	0.148526	1.07404	1.02598	-0.187366	1.07259	0.99021	0.117221	1.02672	0.796616	0.0407261	0.648889	0.989954	-0.759596	0.74155	1.10237	-0.853796	1.04931	1.09578	-0.0804582
GO_dr004P0010F07_F_ab1	expansin	Ia. Cell wall	0.727603	1.01108	-0.488399	1.07896	1.04077	-0.104794	0.979408	1.02986	-0.151081	1.00374	0.999734	0.306451	1.06809	1.06691	-0.0948053	1.08866	0.791389	0.367734	1.00465	0.427448	1.13799	1.06981	1.07303	0.165034	0.512878	1.01936	-0.749843
GO_drpoolB-CL8367Contig1	expansin	Ia. Cell wall	0.794846	1.02906	-0.433045	0.852468	1.05557	-0.226801	1.00262	1.05032	-0.22494	1.0007	0.917252	0.38581	1.00003	0.02	2.5547	1.00075	0.130784	1.96854	1.00922	0.12	1.59751	1.00139	0.0143137	2.49646	0.774022	1.03943	-0.437067
cn6235	expansin-like	Ia. Cell wall	1.00917	1.02305	-0.194225	1.07802	1.05529	-0.0485087	0.994086	1.03744	-0.189845	1.01267	0.993467	-0.261423	0.790011	1.0771	-0.768436	0.652328	1.07946	-0.279878	0.797204	0.977717	-0.9507	0.452113	1.06064	-0.922248	1.07334	1.08553	-0.070765
cn8367	expansin-like	Ia. Cell wall	1.01586	0.552363	0.936836	0.697922	1.06758	-0.227709	1.07012	0.883271	0.345188	1.0823	0.902401	-0.108301	0.435355	1.00852	-0.990025	0.908995	0.851754	-0.230175	0.935499	1.05593	-0.429715	0.443596	1.0554	-0.83283	1.03755	1.01376	-0.202874
cn8368	expansin-like	Ia. Cell wall	1.00321	0.271481	2.92594	0.375528	1.01303	-1.01646	1.07126	1.05711	0.0418363	0.80478	1.01184	-0.330887	1.04544	0.757077	0.475938	1.03312	0.568909	0.772548	1.01998	1.05744	-0.322267	0.326182	1.04921	-1.26738	0.956773	1.04877	-0.164797
GO_drpoolB-CL2098Contig1	expansin-like	Ia. Cell wall	0.941799	0.916504	0.332551	0.956854	0.99163	0.0189454	1.02092	0.732865	0.574693	0.160467	1.00398	-1.40926	0.643644	1.01332	-0.718837	0.629626	1.08657	-0.921785	1.07404	1.07583	0.0319962	0.682067	1.11633	-0.533376	1.06426	1.08267	-0.0924106
GO_drpoolB-CL2186Contig1	expansin-like	Ia. Cell wall	1.09097	1.0456	-0.00387346	1.08346	1.03027	-0.0956255	1.01677	1.05592	-0.146235	1.08393	1.0129	-0.147525	1.0266	0.893416	0.630162	1.07408	1.09962	-0.0983699	1.04717	1.06843	0.429848	1.06734	1.0491	0.2549	1.01603	0.979796	0.169985
GO_drpoolB-CL547Contig1	expansin-like	Ia. Cell wall	1.0702	1.02644	-0.11339	1.06384	0.990555	-0.245106	0.60051	1.0048	-0.685601	0.964242	1.01153	-0.218466	1.06821	1.01019	0.211192	1.08897	0.744582	0.376014	1.06378	1.07409	-0.0912697	1.06859	0.666312	0.484583	1.09026	1.07046	0.0236301
GO_drpoolB-CL8016Contig1	expansin-like	Ia. Cell wall	1.01008	0.960352	0.206322	1.02005	0.968965	0.232764	1.01027	0.806105	0.423368	0.805887	0.997671	-0.478633	1.11535	1.09025	0.0213972	1.08564	0.782646	0.448306	0.935383	1.07772	-0.312555	1.06857	0.689319	0.517492	1.02462	1.06835	0.18105
GO_drpoolB-CL3893Contig1	EXPANSIN-LIKE B2	Ia. Cell wall	1.01146	0.89605	0.43748	1.06818	0.928695	0.240745	1.01019	0.715305	0.55829	0.281168	1.00294	-1.10132	1.11325	0.870033	0.418812	1.10241	0.754927	0.469722	0.774717	0.992815	-0.731041	0.534907	1.0076	-0.859128	0.767184	1.02905	-0.453053
cn803	expansin-like protein	Ia. Cell wall	1.01892	0.896128	0.333792	1.01127	0.848354	0.344368	1.02873	1.06049	-0.0464441	1.0276	0.989843	-0.182661	1.10403	0.996436	0.450895	1.08516	0.921361	0.165907	0.902582	0.981475	-0.415223	0.968139	1.10322	-0.141988	1.0592	1.09248	0.0587822
GO_drpoolB-CL71Contig1	expansin-like protein	Ia. Cell wall	0.977639	0.920699	0.358964	1.04655	1.01438	0.071765	1.03879	0.761895	0.520014	0.22756	1.00365	-1.24382	1.01168	1.02249	-0.241353	1.06667	1.00133	0.0682044	1.03289	0.859899	0.386847	1.05844	0.65256	0.663389	1.08979	1.09584	-0.0647288
GO_dr004P0014E17_F_ab1	extensin	Ia. Cell wall	1.07921	1.04429	0.01007	1.03608	1.01907	-0.211017	0.978374	1.03081	-0.151448	0.998749	1.00996	0.273679	1.03468	1.05299	0.147817	1.02402	0.52018	0.765381	1.05278	1.07559	0.0635231	1.06926	1.05479	0.155535	1.05328	1.04531	0.111308
GO_drpoolB-CL4229Contig1	extensin	Ia. Cell wall	1.01402	0.925581	0.334234	1.04303	1.03376	0.194709	1.06768	1.06072	0.0278429	1.01695	1.04356	0.0386774	1.03634	0.875118	0.464384	1.03435	1.10031	-0.180875	1.03031	0.978722	-0.384493	0.929532	1.03189	-0.287263	1.09543	0.563331	0.313491
IP_PHBS001J09u	extensin	Ia. Cell wall	1.03785	0.991121	0.0436478	1.03884	0.881816	0.295482	0.991956	1.00587	-0.0414355	1.0753	1.0637	0.0428907	1.04518	1.03735	0.0293662	1.00096	0.109792	2.03721	1.07793	1.07973	0.0937413	1.05227	0.697503	0.553516	1.003	0.0917834	1.36987
DY395590_1	extensin family protein	Ia. Cell wall	1.06921	1.02664	-0.118632	1.0376	1.0691	0.119611	0.862952	1.03782	-0.32115	1.00483	0.941957	0.351892	1.08646	1.06565	0.031525	1.06671	1.11926	-0.101549	1.07833	1.05293	-0.0553541	1.05089	0.891108	0.440425	1.08004	1.08794	0.0758466
GO_dr001P0010K02_F_ab1	Extensin-3	Ia. Cell wall	1.00641	1.03128	-0.181362	1.05334	1.01942	-0.16571	1.02308	1.03413	-0.110136	1.06811	0.996357	-0.048491	1.09429	1.08279	0.0708146	1.09027	1.06827	0.152182	0.99271	1.06778	0.0744598	1.08139	1.10898	-0.00502437	1.01647	1.02928	-0.220159
DY344694_1	Extensin-3 precursor	Ia. Cell wall	0.970414	1.03184	-0.206827	1.03778	1.0222	-0.192845	1.04117	1.00464	0.140323	1.06774	1.05018	-0.00691177	1.03032	0.97792	0.268344	1.08888	1.09603	0.112602	0.994374	1.06881	0.0892795	1.07728	1.11581	-0.0156256	1.07579	1.02935	-0.128129
cn3944	extensin-like	Ia. Cell wall	1.03112	0.992632	0.147136	1.0223	0.936052	0.285096	1.05938	1.06011	0.0433975	1.0724	1.03164	-0.0479632	1.03454	1.08247	0.0868915	1.08254	0.910345	0.313525	1.05085	1.04611	-0.256925	1.06832	1.02778	0.212161	1.08552	1.05725	-0.0733696
cn9549	extensin-like	Ia. Cell wall	0.969604	0.998627	-0.0043746	1.03813	1.03787	-0.200959	0.955348	1.02644	-0.200083	0.719053	0.999221	-0.613712	1.11333	0.790983	0.535078	0.956885	1.0624	-0.0698225	0.996868	0.543473	1.33263	1.0678	0.517421	0.885754	1.01541	0.00560976	2.30127
cn8863	extensin-like protein	Ia. Cell wall	0.616663	1.04475	-0.633142	0.944757	1.06662	-0.223603	1.0739	0.614974	0.742559	1.05946	0.994192	-0.160451	0.348936	1.0058	-1.05233	0.873357	1.10627	-0.36562	1.0077	1.03582	-0.388318	0.889132	1.04945	0.239867	0.844691	1.09101	-0.0773547
cn8864	extensin-like protein	Ia. Cell wall	0.672955	1.02969	-0.60643	1.05979	0.990969	0.175773	1.03864	0.947626	0.243945	0.846259	1.0015	-0.461934	0.55827	1.00845	-0.79415	0.896602	1.06067	-0.390319	1.00135	1.05929	0.291345	0.734864	1.11144	-0.119944	0.906605	1.02882	-0.409024
cn9603	extensin-like protein Ext1	Ia. Cell wall	0.720913	1.03203	-0.551406	1.06169	1.05772	-0.0679884	1.07065	1.04296	0.0554153	1.07909	1.06061	-0.0414812	1.11285	1.06318	0.0972072	0.692083	1.11868	-0.609426	1.07741	1.07939	0.116255	1.00353	0.116378	1.66869	0.819679	1.02362	-0.424497
cn10135	fasciclin-like arabinogalactan protein	Ia. Cell wall	0.829293	1.02139	-0.372297	1.06672	1.06704	0.0242589	0.871128	1.02307	-0.331931	1.07462	1.01251	-0.133491	1.0868	1.05302	0.113186	1.08243	0.866681	0.35434	1.01669	1.05641	-0.282178	1.06317	0.48601	0.955955	1.06334	1.05914	-0.182094
cn1084	fasciclin-like arabinogalactan protein	Ia. Cell wall	1.04379	0.671832	0.578612	1.05547	0.2135	0.734838	0.904112	0.903079	0.14876	0.4017	1.00361	-1.12299	1.00926	0.174416	1.71732	0.642162	1.06011	-0.727069	0.669449	0.995744	-1.05745	0.868347	0.779888	-0.296166	0.573525	1.02354	-0.602505
cn1085	fasciclin-like arabinogalactan protein	Ia. Cell wall	0.266818	1.00645	-1.10881	0.490709	1.02149	-0.62293	1.00599	0.729682	0.509286	0.984373	1.04931	-0.223891	0.551762	1.00962	-0.723666	0.961068	0.994269	-0.279236	1.02444	0.976074	0.303113	0.837028	1.1074	-0.148576	0.34405	1.00849	-0.919063
cn1634	fasciclin-like arabinogalactan protein	Ia. Cell wall	1.02257	1.0392	0.067248	1.01838	0.567253	0.935261	1.03926	1.04679	0.105245	1.02997	1.02105	0.0132872	1.10673	1.02778	-0.109553	1.10201	1.12631	-0.000671464	1.04413	1.0018	-0.0235984	0.874579	1.02917	-0.441453	1.08353	1.04092	-0.0514955
cn1635	fasciclin-like arabinogalactan protein	Ia. Cell wall	0.963657	1.02794	-0.23357	1.03897	1.04728	-0.144382	1.04496	0.988175	0.135753	1.00204	1.0397	0.212978	1.11745	1.07957	0.0557152	1.0322	0.535331	0.716975	0.776896	0.988437	-0.779808	1.07373	0.656526	0.439567	1.05961	1.02892	-0.161045
cn1720	fasciclin-like arabinogalactan protein	Ia. Cell wall	0.967116	1.03081	-0.212559	1.0804	1.06631	-0.0381246	1.06485	1.05707	0.0218816	1.06757	1.02915	6.24571e-05	1.03374	0.885447	0.415559	1.03835	0.589051	0.683836	0.809827	1.00826	-0.651461	1.04594	0.899057	0.0209942	0.927698	1.0291	-0.336006
cn1844	fasciclin-like arabinogalactan protein	Ia. Cell wall	1.02757	1.02895	-0.157274	1.01995	0.985678	0.247734	0.886969	0.971317	-0.239428	1.01427	0.745746	1.30735	1.11172	1.04448	-0.041734	1.07521	1.10214	-0.101856	0.715509	0.978132	-2.23485	1.0828	1.11105	0.0479916	1.03638	1.0929	0.0588949
cn1845	fasciclin-like arabinogalactan protein	Ia. Cell wall	1.00633	0.935386	0.249224	1.05964	1.01626	0.148277	1.0344	0.978559	0.186084	1.01421	1.05511	0.0550923	1.01069	0.936092	0.346406	1.03785	0.618325	0.644791	1.05874	1.0182	-0.222956	1.06833	0.999506	0.242934	1.02876	1.0837	0.128776
cn1847	fasciclin-like arabinogalactan protein	Ia. Cell wall	1.05343	1.04294	-0.000598476	1.01354	1.03028	-0.365792	0.98345	1.03224	-0.226798	1.02437	0.966553	0.260339	1.06839	1.06852	0.00307649	0.935667	1.08752	-0.377941	1.00093	1.01986	0.00571663	1.08346	1.10762	0.00273137	1.06013	1.05052	-0.00565839
cn2232	fasciclin-like arabinogalactan protein	Ia. Cell wall	1.00559	0.932615	0.267099	1.06699	1.07243	0.0608592	1.03379	0.992136	0.171884	1.03645	1.03437	0.0193248	1.01283	0.914105	0.374821	1.04168	0.611631	0.663639	1.04873	0.977821	-0.258956	1.06939	1.04117	0.187749	1.0336	1.06972	0.164801
cn2233	fasciclin-like arabinogalactan protein	Ia. Cell wall	0.884369	0.975163	-0.0740586	0.264286	1.00411	-1.01629	1.04002	0.692955	0.651656	1.06865	0.953693	0.129525	0.510897	1.01129	-0.849773	0.758003	1.10533	-0.435686	0.90196	0.984272	-0.468646	0.485069	1.01794	-0.933136	1.06331	1.04102	0.176661
cn2234	fasciclin-like arabinogalactan protein	Ia. Cell wall	1.04753	1.01145	0.104399	1.07489	1.05026	-0.0640448	1.0515	1.03374	0.106847	1.07472	0.997435	-0.0786658	1.01666	0.845637	0.44107	1.02317	0.498763	0.807705	1.07627	1.03671	-0.0954841	1.06819	0.95666	0.296946	1.0251	1.06596	0.168705
cn2235	fasciclin-like arabinogalactan protein	Ia. Cell wall	1.08985	0.577264	1.52714	1.05451	0.793418	0.318764	1.05803	0.977889	0.1961	1.05905	0.824558	0.380514	1.00672	0.654197	0.649799	1.0188	0.42083	0.959072	1.07116	1.06564	-0.0542816	1.06427	1.01613	0.043897	1.06769	1.08354	-0.0948343
cn2236	fasciclin-like arabinogalactan protein	Ia. Cell wall	1.05696	1.03922	-0.00847134	1.04073	1.03266	-0.295491	1.04194	1.06064	0.0769315	1.04099	1.01147	-0.000706103	1.01839	0.977546	0.373102	0.793663	1.13192	-0.871422	1.02291	0.997347	-0.00642192	1.0649	0.97037	0.488402	1.03666	1.08613	0.0299218
cn2237	fasciclin-like arabinogalactan protein	Ia. Cell wall	1.00407	0.916156	0.276674	1.01853	0.926662	0.284228	1.04496	1.04358	0.0924454	1.07	0.99101	-0.0319255	1.00988	0.905732	0.399055	1.05759	0.714188	0.527038	1.04577	0.9809	-0.283659	1.08124	1.07088	0.0888576	1.02521	1.03912	0.245454
cn2676	fasciclin-like arabinogalactan protein	Ia. Cell wall	0.957187	1.04522	-0.192448	0.780869	1.01268	-0.445372	0.72919	1.00815	-0.543552	1.03158	0.998055	0.363359	1.08223	1.01675	-0.171745	1.08873	0.373111	1.31578	0.925119	1.06696	-1.02387	1.07639	1.0176	0.181064	0.994185	1.07931	-0.314752
cn2680	fasciclin-like arabinogalactan protein	Ia. Cell wall	1.09297	1.04517	-0.0641202	1.00605	0.725336	0.452333	1.0089	0.823916	0.40444	1.08055	1.00775	-0.0594654	1.07663	1.07405	0.0915643	1.0301	0.572005	0.699145	1.0564	1.07902	-0.180392	1.0613	0.874717	0.406775	1.04037	1.0746	0.0892582
cn2683	fasciclin-like arabinogalactan protein	Ia. Cell wall	1.08308	1.0416	0.0251006	1.01254	0.91564	0.290673	1.05548	1.04009	0.0706524	1.07016	0.996987	-0.0329817	1.01942	0.84629	0.50171	1.02704	0.547191	0.724719	0.876257	1.03144	-0.664763	1.06813	0.854421	0.436469	0.998206	1.02791	-0.250816
cn2684	fasciclin-like arabinogalactan protein	Ia. Cell wall	0.950495	0.995643	-0.0213817	0.778155	1.01678	-0.46779	1.03565	0.543952	0.734655	1.04989	0.996311	0.238862	0.748274	1.01779	-0.741327	0.472679	1.08672	-1.01511	1.04752	1.03786	0.290118	0.283002	1.01613	-1.22104	0.922297	1.03562	-0.361548
cn2685	fasciclin-like arabinogalactan protein	Ia. Cell wall	0.889367	1.02685	-0.372273	1.01869	1.00851	0.217932	0.933109	0.976626	-0.351598	1.07911	1.06262	-0.0318891	0.361532	1.02518	-1.19709	1.10018	0.773656	0.342023	1.06916	1.07416	-0.00844953	1.00492	1.10473	-0.275727	0.847044	1.02892	-0.46047
cn2687	fasciclin-like arabinogalactan protein	Ia. Cell wall	0.841711	1.02359	-0.582084	1.02242	0.916447	0.393523	1.04909	0.921621	0.325556	1.00133	0.888565	0.572772	1.10055	1.02889	0.333599	0.94201	1.10911	-0.237273	1.04174	0.981003	-0.0193401	1.06956	1.0722	0.237606	1.05078	1.09252	0.0512035
cn2691	fasciclin-like arabinogalactan protein	Ia. Cell wall	1.01876	0.571124	0.654952	1.01767	0.249273	0.912911	0.84324	1.04907	-0.22413	0.580105	1.00314	-0.640354	1.08893	0.802472	0.356922	0.498416	1.03343	-0.955123	0.809483	1.04238	-0.551855	1.07647	0.614022	0.116466	0.897346	1.07055	-0.205353
cn2692	fasciclin-like arabinogalactan protein	Ia. Cell wall	0.664893	1.01464	-0.737575	0.792009	1.06756	-0.276307	1.05253	0.92042	0.455592	1.04041	0.55699	0.632741	0.250392	1.00275	-1.47108	0.395936	1.06552	-1.30118	0.712336	0.998105	-0.948079	0.350616	1.01788	-1.21327	0.484112	1.02921	-0.817463
cn2693	fasciclin-like arabinogalactan protein	Ia. Cell wall	1.01158	0.913761	0.285886	1.00813	0.596206	0.6296	1.07316	1.05701	0.0155502	1.07779	1.04847	-0.092952	0.90346	1.03034	-0.356925	1.10188	0.551667	0.354276	0.970663	1.05305	-0.235882	0.78801	1.12872	-0.276834	1.07604	1.06593	0.130445
cn2696	fasciclin-like arabinogalactan protein	Ia. Cell wall	1.01514	0.986931	0.182021	1.00597	0.675708	0.534944	1.06979	1.05454	0.0223659	1.06993	1.00932	-0.0262833	1.08834	1.05321	0.145064	1.0865	0.828661	0.434558	0.911703	0.97764	-0.537493	1.06379	1.06063	0.0912405	1.07286	1.04349	-0.115944
cn2697	fasciclin-like arabinogalactan protein	Ia. Cell wall	1.01163	0.704576	0.707881	0.803466	1.03031	-0.407114	0.853426	1.03952	-0.460996	0.979278	1.01598	-0.302796	1.04631	1.07952	-0.223835	0.701269	1.12903	-0.700284	0.786892	0.981605	-0.878921	0.947504	1.05623	-0.197716	1.08237	0.861818	0.16705
cn2698	fasciclin-like arabinogalactan protein	Ia. Cell wall	1.0282	1.01358	0.114974	1.00648	0.759392	0.44208	1.03603	0.97881	0.201558	1.06544	1.05588	-0.00945792	1.01198	0.942314	0.342777	1.06299	0.562849	0.732571	0.923186	0.978501	-0.501063	1.07576	1.1299	0.0155437	0.974286	1.04141	-0.204026
cn2699	fasciclin-like arabinogalactan protein	Ia. Cell wall	1.03293	0.928027	0.296346	1.03907	0.927601	0.301497	0.997864	1.05716	-0.0466615	1.08087	1.06523	-0.037576	1.05648	1.05226	0.149878	1.10244	0.931969	0.182882	0.961827	0.980178	-0.509492	0.720664	1.02737	-0.647908	1.09232	1.06523	0.0666243
cn2700	fasciclin-like arabinogalactan protein	Ia. Cell wall	1.03281	1.03923	0.0602213	1.0082	0.769169	0.455032	1.02411	0.86626	0.387195	1.06721	1.05566	0.00928546	1.11719	1.08345	-0.0074191	1.0557	0.67172	0.587926	1.06434	1.07771	-0.138931	1.06811	0.97228	0.292426	1.08969	1.06616	-0.0889419
cn2701	fasciclin-like arabinogalactan protein	Ia. Cell wall	1.05467	0.984412	-0.0702559	1.02241	0.756895	0.409165	1.05895	0.895281	0.181812	1.07181	0.988388	-0.183793	1.10696	0.679798	0.426552	1.02479	0.334573	1.14842	0.9931	1.07823	0.0956246	1.08391	1.0593	0.187848	1.06373	1.0959	-0.0468634
cn2704	fasciclin-like arabinogalactan protein	Ia. Cell wall	1.03686	1.04824	-0.124677	1.00642	0.683004	0.483433	1.03123	0.783057	0.453509	1.06503	1.04048	0.049549	1.06513	1.0311	0.180054	1.04479	0.535101	0.70697	0.897523	1.05585	-0.523534	1.08433	0.934774	0.274365	1.04905	1.03212	-0.201778
cn2705	fasciclin-like arabinogalactan protein	Ia. Cell wall	1.01197	0.844465	0.355998	1.00476	0.562619	0.719588	1.04414	0.866122	0.387803	1.02133	1.00153	-0.219885	1.10792	1.08734	-0.150292	1.08933	0.991418	0.332667	0.994234	1.07073	0.152209	0.873738	1.04375	-0.612266	1.0297	1.06629	0.181089
cn2706	fasciclin-like arabinogalactan protein	Ia. Cell wall	1.02338	0.9374	0.472914	1.04922	1.05285	0.0209112	1.05651	1.05749	0.0586286	1.01905	1.02606	0.0191871	1.05107	1.08231	0.0168821	0.9118	1.09296	-0.4758	1.01577	1.00287	-0.0034793	1.07418	1.12364	0.0181972	0.897424	1.03019	-0.462074
cn2708	fasciclin-like arabinogalactan protein	Ia. Cell wall	1.06154	1.04432	0.00357705	1.01788	0.889655	0.437518	1.03874	0.99279	0.175146	1.08407	0.99106	-0.146395	1.04066	0.84768	0.82197	1.09064	0.807018	0.51503	1.00733	0.927443	0.674205	0.743978	1.06294	-1.24767	1.03664	1.08791	0.0309348
cn2709	fasciclin-like arabinogalactan protein	Ia. Cell wall	0.972553	1.03172	-0.216995	1.0535	1.07123	-0.0372694	1.05216	1.00943	0.106654	1.00667	1.06224	0.130266	1.03068	0.859747	0.456488	1.02562	0.525076	0.766161	0.771268	0.981683	-0.801364	1.06828	0.871552	0.368641	0.89629	1.02867	-0.355535
cn2712	fasciclin-like arabinogalactan protein	Ia. Cell wall	1.07759	1.0252	-0.0916453	0.990128	1.03834	-0.193133	0.968718	1.03676	-0.170804	1.00458	1.06525	0.10892	1.00951	0.64298	0.738143	1.02045	0.4575	0.892271	0.84402	0.984508	-0.696737	1.07047	0.889594	0.320536	0.95773	1.02898	-0.280352
cn2716	fasciclin-like arabinogalactan protein	Ia. Cell wall	1.07842	1.02341	-0.0913582	1.07169	1.06811	0.0450902	1.05594	1.02916	0.0780397	1.00142	1.06566	0.150563	1.02907	0.912936	0.407513	1.02286	0.494252	0.820966	0.841255	1.02919	-0.687897	1.07011	0.765242	0.422068	1.05797	1.03223	-0.161215
cn2717	fasciclin-like arabinogalactan protein	Ia. Cell wall	1.0683	1.02457	-0.116044	1.07881	1.06838	0.016771	1.06961	1.05643	0.0172114	1.00353	1.06234	0.0876245	1.01196	0.741332	0.610578	1.02823	0.533965	0.770935	0.802423	0.97743	-0.768075	1.0834	0.754305	0.345782	1.03673	1.03509	-0.197009
cn2720	fasciclin-like arabinogalactan protein	Ia. Cell wall	1.0951	1.04279	-0.0333349	1.07047	1.0191	0.108197	1.06414	1.05083	0.0377777	1.0063	1.05463	0.052699	1.01198	0.767665	0.593809	1.0233	0.503935	0.797628	0.795963	0.999107	-0.696326	1.0687	0.757403	0.486603	1.02528	1.03329	-0.200506
cn2723	fasciclin-like arabinogalactan protein	Ia. Cell wall	1.08253	1.02234	-0.0780959	1.08286	1.06959	0.00979711	1.0503	1.01944	0.115224	0.998395	1.06667	0.149448	1.02224	0.8634	0.477662	1.02784	0.518434	0.804378	0.79084	0.97906	-0.806128	1.07901	0.804714	0.343004	1.04554	1.03245	-0.189336
cn2724	fasciclin-like arabinogalactan protein	Ia. Cell wall	1.0056	1.03187	-0.178034	1.03566	1.04018	-0.16209	1.06038	1.03095	0.0705891	1.00022	1.06382	0.132715	1.01874	0.76787	0.599828	1.02748	0.529474	0.760602	0.766889	0.978894	-0.809969	1.07027	0.679844	0.47342	1.09465	1.0463	-0.0391556
cn2725	fasciclin-like arabinogalactan protein	Ia. Cell wall	1.02783	0.586115	2.08171	1.0173	0.842401	0.415518	0.590551	1.03068	-1.87895	1.00525	0.430368	0.912318	1.08499	1.02801	-0.213089	1.06919	0.365495	1.56978	0.533269	0.986627	-2.05787	1.08348	0.970871	0.517259	0.511906	1.07346	-1.5592
cn3564	fasciclin-like arabinogalactan protein	Ia. Cell wall	0.312267	1.00376	-0.952464	1.06892	1.01889	0.130983	0.911924	1.04129	-0.326223	1.02871	0.992754	-0.22963	0.848907	1.08826	-0.0899259	0.986974	1.08545	-0.216946	0.720115	1.00067	-0.888379	1.0765	1.12822	-0.00585613	0.764647	1.02909	-0.436231
cn6181	fasciclin-like arabinogalactan protein	Ia. Cell wall	1.002	0.826128	0.375273	1.03079	1.07229	0.098626	1.07103	1.05789	0.0280288	1.02488	1.05562	0.0428769	1.1136	1.07149	0.0943648	1.02124	0.453522	0.95579	1.07778	1.0748	0.132125	1.07034	0.968485	0.222759	1.0247	1.0377	0.226221
cn6182	fasciclin-like arabinogalactan protein	Ia. Cell wall	1.0133	0.985977	0.167888	1.05322	1.0585	0.0312011	1.05812	1.06128	0.0670506	1.04402	1.03467	0.0371578	1.10153	1.08306	0.0929039	1.02121	0.456852	0.922508	1.05131	1.07617	-0.0828193	1.06954	0.918605	0.305615	1.07625	1.09296	0.0219489
cn8711	fasciclin-like arabinogalactan protein	Ia. Cell wall	1.0925	1.04017	-0.0366779	1.06488	1.04158	-0.114057	1.00564	1.03063	-0.140948	0.999409	1.06534	0.153669	1.03934	1.05555	0.139629	1.08737	1.08859	0.13791	0.93559	0.990028	-0.524193	0.914215	1.04733	-0.322194	0.875791	1.0242	-0.368049
cn9159	fasciclin-like arabinogalactan protein	Ia. Cell wall	1.06983	1.02672	-0.118749	1.04358	0.974524	0.200706	1.0066	1.03525	-0.158582	1.06854	1.04417	-0.00737891	1.07126	1.07504	0.0902082	1.0877	0.832397	0.403795	0.988566	1.06079	-0.229043	1.08259	0.853033	0.205538	1.07411	1.08368	-0.0878313
DC239848_1	fasciclin-like arabinogalactan protein	Ia. Cell wall	1.08715	1.02229	-0.0677634	0.448048	1.03025	-2.05924	1.07161	1.04426	-0.00387707	1.07006	0.991072	-0.0414192	1.10104	1.05233	-0.0251689	1.06859	1.10921	-0.143576	0.997573	1.03978	0.0114583	1.07793	1.10074	-0.0347171	1.0533	1.0845	0.00680931
DC240799_1	fasciclin-like arabinogalactan protein	Ia. Cell wall	1.09093	1.02818	-0.0561322	1.0677	1.0657	-0.00306645	1.06155	1.05853	0.0503453	1.00867	1.05575	0.0601379	1.01929	1.01731	0.242466	1.06662	0.796485	0.439093	1.03652	0.981451	-0.382983	1.07955	1.12872	0.0026281	1.02563	1.02942	-0.202668
GO_dr001P0019B01_F_ab1	fasciclin-like arabinogalactan protein	Ia. Cell wall	0.972909	1.0274	-0.223017	1.00335	1.02357	-0.238016	1.0611	1.05123	0.0488093	0.999708	1.06397	0.171221	1.03123	1.03898	0.180541	1.03644	0.594937	0.658858	0.739415	0.980859	-0.825667	1.06966	0.756258	0.408686	0.88372	1.02724	-0.364523
GO_drpoolB-CL3982Contig1	fasciclin-like arabinogalactan protein	Ia. Cell wall	1.02262	1.03744	0.0768144	1.01871	1.0669	0.125858	1.07085	1.05448	0.0167744	1.00418	1.05493	0.0647293	1.1036	1.04973	-0.0801749	1.10202	1.12988	-0.00599353	1.00478	0.990797	-0.385282	1.06962	1.11397	0.0720713	1.01766	1.02936	-0.221636
IP_PHBS008K19u	fasciclin-like arabinogalactan protein	Ia. Cell wall	1.01323	0.980385	0.209468	1.01814	1.00991	0.196493	1.03415	0.938172	0.265527	1.04165	0.990421	-0.207959	1.02816	0.921827	0.337456	1.09364	1.1171	0.0342876	1.07558	1.07605	0.0706613	1.083	0.990015	0.345281	1.02525	1.01384	0.237286
SG_SGN-U209500	fasciclin-like arabinogalactan protein	Ia. Cell wall	1.09343	0.928324	0.207855	1.06196	1.04862	-0.0832436	1.01313	0.543113	0.679894	1.03861	1.05168	-0.368307	0.662485	1.04068	-0.624626	0.697012	1.09868	-0.61577	0.723262	1.04421	-0.640312	1.08295	0.968522	0.331253	0.977415	1.0729	-0.288988
cn4892	fiber protein	Ia. Cell wall	1.08941	1.04309	-0.0191968	1.06839	1.05292	0.00451796	1.03598	1.03539	-0.0835497	1.05041	1.01643	-0.00815475	1.08694	1.02853	-0.159598	1.02888	1.08884	-0.168608	0.998788	1.07441	0.126596	1.05671	1.02573	0.230144	1.02317	1.03925	0.236678
cn9397	fiber protein Fb2	Ia. Cell wall	1.05409	1.0261	-0.136789	1.06859	1.04847	-0.0153104	1.05478	1.04128	-0.0356303	1.01617	1.06221	0.0619298	1.04045	0.991985	0.202585	1.09006	0.989103	0.216548	0.993611	1.0405	0.619894	0.724426	1.02181	-0.581648	1.03744	1.02894	-0.208273
cn2504	fucose synthetase	Ia. Cell wall	1.03024	1.00565	0.160356	1.03881	1.0587	0.145983	1.03944	1.04873	0.104727	1.01712	1.04021	0.0344604	1.09201	1.06998	-0.00249951	1.08894	0.801316	0.507342	0.992425	1.05575	0.045481	0.973898	1.08666	-0.259908	1.0762	1.03369	-0.174496
cn2531	fucose synthetase	Ia. Cell wall	1.02707	1.0149	0.101669	1.05966	1.02226	-0.14704	1.03632	0.978922	0.183277	1.07476	0.989778	-0.179392	0.711755	1.01866	-0.593595	0.722344	1.08586	-0.676154	1.0475	1.07334	-0.163604	0.518975	1.03683	-0.866829	1.08315	1.03444	-0.101688
GO_drpoolB-CL5750Contig1	fucosyltransferase	Ia. Cell wall	1.07771	1.0236	-0.0930944	1.06392	1.04723	-0.0010976	1.0655	1.0358	-0.0426613	1.05953	1.02019	0.00549249	1.10339	1.03008	-0.13008	1.09052	1.1033	-0.0757531	1.01577	0.991048	-0.291879	1.0653	1.07561	-0.0898643	1.01364	1.02967	-0.221347
cn2336	GDP-D-mannose-4, 6-dehydratase	Ia. Cell wall	1.07898	0.63702	0.777606	0.244077	1.00398	-1.04663	0.734492	1.04861	-0.317239	1.08252	1.05952	-0.12662	0.950599	0.994405	0.076453	1.03793	0.423407	0.0198813	0.985024	1.06319	-0.339192	0.639801	0.972379	-0.986251	1.08978	0.955519	0.0781286
DC240821_1	GDP-D-mannose-4, 6-dehydratase	Ia. Cell wall	1.02348	1.03713	0.0697426	1.07045	1.07118	0.0403925	1.03389	0.978249	0.20531	1.07609	0.992522	-0.135886	1.09381	1.0905	0.0385693	1.08745	1.11266	0.0802322	1.05943	0.980042	-0.174749	1.08243	1.12851	0.0210045	1.09392	1.03615	-0.0816254
EB174934_1	GDP-mannose pyrophosphorylase	Ia. Cell wall	1.07852	1.02394	-0.095909	1.02513	1.01685	-0.215584	0.913543	1.02318	-0.261351	1.05984	1.0332	-0.00383177	1.11327	1.03648	-0.0835572	0.981696	1.0855	-0.237269	1.077	0.979169	-0.0860611	1.07497	1.07686	-0.058057	1.0354	1.02863	-0.195089
GO_drpoolB-CL4196Contig1	GDP-mannose pyrophosphorylase	Ia. Cell wall	1.06337	1.04509	0.0232588	1.07878	1.03902	-0.0754304	0.96557	1.03235	-0.19041	1.07224	0.989332	-0.0705557	1.02976	1.05555	0.151793	0.975276	1.08195	-0.241131	1.00901	0.989187	-0.302275	0.952587	1.04863	-0.25179	1.0807	1.02928	-0.0982566
GO_drpoolB-CL9331Contig1	GDP-mannose pyrophosphorylase	Ia. Cell wall	1.09545	1.02455	-0.0469978	1.06464	1.04771	-0.000285119	1.0691	1.03787	-0.019038	1.06131	1.01289	-0.0116428	0.935046	1.01737	-0.314048	0.907647	1.06997	-0.32932	1.03185	0.986483	-0.29603	1.07004	1.11624	0.0833447	1.02699	1.07376	0.156896
SG_SGN-U211139	GDP-mannose pyrophosphorylase	Ia. Cell wall	1.05991	1.02466	-0.137451	1.05292	1.02367	-0.164798	1.05154	1.03701	-0.0698056	1.06688	1.03393	-0.0129614	1.10497	1.03538	-0.100451	0.96955	1.07836	-0.244531	1.06242	0.979795	-0.150735	1.03279	1.05412	-0.127872	0.967444	1.02878	-0.268371
GO_dr004P0011M03_F_ab1	GLUCAN SYNTHASE	Ia. Cell wall	0.904116	1.03096	-0.316965	1.01256	0.81284	0.420256	1.05462	0.957808	0.19673	1.04824	1.06413	0.072603	1.00936	0.788844	0.549624	0.7807	1.07841	-0.480072	1.05406	1.06302	0.219425	0.822232	1.0281	-0.41645	1.02464	1.0494	0.204845
cn7277	Glucosamine 6-phosphate N-acetyltransferase	Ia. Cell wall	1.08548	1.04648	-0.0130825	1.0733	1.03045	-0.13632	1.04817	1.0512	0.0987337	1.04476	1.04129	0.00481699	1.1118	1.06571	0.0688714	1.09939	1.13628	-0.0115094	0.994461	1.06922	0.131366	1.0588	1.0084	0.277367	1.01892	0.938471	0.316099
GO_drpoolB-CL7482Contig1	glucosamine-fructose-6-phosphate aminotransferase	Ia. Cell wall	1.08615	1.04356	-0.0255272	1.048	1.02478	-0.168428	1.06768	1.03976	-0.0250269	1.03195	1.04138	0.0269686	1.07095	1.02341	-0.179417	0.855019	1.05238	-0.383676	0.885315	0.99579	-0.481019	1.06958	1.09932	0.10674	1.07503	1.04198	-0.0390652
DC240498_1	glucosaminephosphotransferase	Ia. Cell wall	1.05089	1.03924	0.0487762	1.02862	1.04825	0.137528	1.03579	1.0185	0.140613	0.955165	1.00256	-0.281469	1.02145	0.931255	0.279147	1.03516	0.59134	0.657878	1.00416	1.07899	0.226558	1.04433	0.933006	0.353414	1.02936	1.09262	0.0814613
cn1661	glycine-rich cell wall structural protein 1	Ia. Cell wall	1.01404	0.988043	0.165558	1.03615	0.955384	0.275172	1.04201	0.872104	0.304576	0.922762	0.989353	-0.464754	1.00958	0.86916	0.442701	1.08752	0.717401	0.316559	1.06285	1.08076	0.252239	0.861402	1.04811	-0.424775	1.01562	0.517035	0.648093
cn5429	glycogenin	Ia. Cell wall	1.01323	1.01834	0.108199	1.06916	1.04682	-0.0217011	1.05651	1.05667	0.0537152	1.03722	1.03161	0.0197713	1.04461	1.09125	0.0347319	1.05657	1.09354	-0.136281	0.995915	1.05636	0.0787311	1.06521	1.07789	0.143066	1.02487	1.08781	0.108216
GO_dr001P0002G03_F_ab1	glycogenin	Ia. Cell wall	1.04349	1.03407	0.0657154	1.04965	1.07019	0.077018	1.07198	1.04128	-0.0206183	1.07928	0.98869	-0.097043	1.0293	1.02134	-0.251441	0.911561	1.0719	-0.318115	1.05054	0.979616	-0.183745	1.02601	1.05855	-0.177168	1.05962	1.02886	-0.167888
GO_dr001P0011G06_F_ab1	glycogenin	Ia. Cell wall	1.03936	1.04566	0.0244463	1.04711	1.01919	-0.181261	1.07083	1.04123	-0.0172711	1.05134	1.00575	-0.0113582	1.03847	0.974368	0.414968	1.09996	1.10344	-0.049053	1.0588	0.978431	-0.0355829	1.05158	1.05577	-0.0994107	1.04033	0.993385	0.233421
cn3681	glycogenin glucosyltransferase	Ia. Cell wall	1.01815	0.990926	0.186279	1.01745	0.85838	0.342691	1.0657	1.05935	0.0328321	1.07243	1.02432	-0.0612648	1.01444	1.03437	0.188809	1.08623	0.991571	0.225455	1.07531	0.979175	-0.0441125	0.908582	1.02832	-0.31889	1.05653	1.08384	0.0223418
GO_drpoolB-CL3941Contig1	glycogenin glucosyltransferase	Ia. Cell wall	1.04126	1.00617	0.146018	1.07911	0.951595	0.183613	1.0264	0.886896	0.312263	1.02725	0.994238	-0.246059	1.04073	1.07151	0.0953033	1.08929	1.09021	0.124608	1.06359	0.978609	-0.114692	0.87152	1.02327	-0.373862	1.07098	1.04739	-0.173951
GO_drpoolB-CL4135Contig1	glycogenin glucosyltransferase	Ia. Cell wall	1.0217	0.987739	0.161992	1.00423	0.621936	0.56465	1.03529	1.0539	-0.0645925	0.797076	1.00599	-0.425289	1.01081	0.897803	0.403747	1.02328	0.507594	0.773153	0.901376	0.991822	-0.531336	1.05316	0.686486	0.629293	1.0183	0.949638	0.324662
GO_drpoolB-CL7862Contig1	glycogenin glucosyltransferase	Ia. Cell wall	1.0196	0.993833	0.162227	1.00548	0.722864	0.456805	1.01812	1.0421	-0.0958432	0.845591	1.00596	-0.367344	1.01872	1.03569	0.194167	1.05697	0.747716	0.465586	0.93487	0.989264	-0.494824	1.06955	0.927221	0.272678	1.02113	1.00205	0.269166
cn10109	GLYCOGENIN-LIKE STARCH INITIATION PROTEIN 2	Ia. Cell wall	1.01889	0.978855	0.184951	1.05624	1.06346	0.0907765	1.04409	0.959798	0.223053	1.0333	1.065	0.10006	1.03621	0.996472	0.22703	1.09068	0.925015	0.270341	0.993256	1.07836	0.248298	1.07647	1.05456	0.0640297	1.02488	1.05479	0.195461
cn2026	hydroproline-rich glycoprotein	Ia. Cell wall	1.00638	0.980129	0.185446	1.05955	1.05611	0.0158071	1.02342	1.03411	-0.0854515	0.999028	1.06413	0.121949	1.03077	1.06645	0.142409	1.09541	1.13652	0.0364538	1.00396	1.07423	0.229182	1.06074	1.02091	0.254143	1.01878	0.963646	0.313428
GO_drpoolB-CL5298Contig1	hydroproline-rich glycoprotein like protein	Ia. Cell wall	1.00227	0.916446	0.260546	1.05525	1.02056	-0.162992	0.980788	1.03466	-0.187694	0.999016	1.06343	0.11963	1.06797	1.07236	0.10569	1.0953	1.12973	0.0461111	1.00813	1.06173	0.323137	1.06741	1.05269	0.179057	1.02434	1.06251	0.201311
cn9235	hydroxyproline-rich glycopeptide precursor II	Ia. Cell wall	1.02302	1.02699	-0.174702	1.07738	1.03611	-0.0691101	0.924129	1.02211	-0.22236	1.00333	1.06544	0.104247	1.04654	1.02431	-0.206083	0.918689	1.07398	-0.295321	1.06406	0.994192	-0.165632	1.05374	0.917123	0.409379	1.03906	0.0332051	0.910948
cn9236	hydroxyproline-rich glycopeptide precursor II	Ia. Cell wall	1.00038	1.03211	-0.180972	1.03754	1.01961	-0.205281	1.0027	1.02937	-0.135683	1.0671	1.04359	-0.00553823	1.04312	1.02722	-0.194113	1.00403	1.09119	-0.178265	1.05237	0.977825	-0.240377	1.06794	1.0005	0.262692	1.06827	0.112808	0.645771
cn3048	hydroxyproline-rich glycoprotein	Ia. Cell wall	1.05287	0.903489	0.147693	0.926243	1.02627	-0.0347812	0.868397	0.986501	0.030607	1.069	0.86924	0.45834	1.11243	0.219685	0.52531	0.84221	0.820039	-0.330278	0.536667	0.980195	-1.16383	0.953501	1.11978	-0.439326	0.960998	1.0177	-0.218897
cn3140	hydroxyproline-rich glycoprotein	Ia. Cell wall	1.00464	0.7059	0.595812	1.02819	0.619248	0.66143	0.923802	1.04401	-0.204152	0.435708	1.00643	-0.98633	1.06608	0.96297	0.257756	0.780152	1.12157	-0.560202	0.797102	0.995395	-0.730556	0.932098	1.11339	-0.279794	1.06102	0.837358	0.402932
cn3490	hydroxyproline-rich glycoprotein	Ia. Cell wall	1.02081	1.02664	0.0797018	1.07875	1.03333	-0.0793981	1.04045	1.03525	0.105869	1.01822	1.04292	0.0375666	1.04491	1.08628	0.0645536	1.10234	1.11445	-0.0178346	1.02443	1.03771	0.0161687	1.05682	1.02533	0.234372	1.0818	1.02903	-0.109483
cn9130	hydroxyproline-rich glycoprotein	Ia. Cell wall	1.07106	1.04517	-0.0332723	1.00585	0.663196	0.526542	1.05897	1.04899	-0.0389083	1.03744	1.05612	0.0446721	1.08888	1.08856	0.0163483	1.06367	0.786027	0.429875	1.01993	1.06961	0.0263981	1.06774	1.0615	0.174062	1.04031	1.05215	0.132824
GO_dr004P0003J20_F_ab1	hydroxyproline-rich glycoprotein	Ia. Cell wall	1.01758	0.90412	0.300587	0.994355	1.01807	-0.256283	1.04075	0.924082	-0.0681143	1.07443	1.041	-0.0527584	0.931467	1.02657	-0.34088	1.0788	0.928138	0.145205	1.04245	1.07407	-0.0485436	0.654468	1.04831	-0.744578	1.00935	1.03072	-0.247721
GO_drpoolB-CL2405Contig1	hydroxyproline-rich glycoprotein	Ia. Cell wall	1.00704	0.980819	0.195889	1.01867	0.964268	0.234711	1.03941	1.03067	-0.0768907	1.0225	1.04943	0.0373122	1.02927	1.06263	0.134203	1.08777	1.1274	0.0613892	1.07794	0.981495	-0.129542	1.0655	1.06179	0.171	1.02425	1.05354	0.206644
cn10414	hydroxyproline-rich glycoprotein family protein	Ia. Cell wall	1.00212	0.81067	0.380632	1.06633	1.04887	-0.0166396	1.06055	1.04514	-0.0448244	1.00426	1.06387	0.109432	1.00933	0.829581	0.486447	1.0892	0.836996	0.299516	1.00806	0.948608	0.587885	1.05682	0.968133	0.349597	1.02179	0.983794	0.2891
cn10415	hydroxyproline-rich glycoprotein family protein	Ia. Cell wall	1.00225	0.90426	0.270017	1.05766	1.06641	0.0458489	1.06228	1.03548	-0.035821	1.00463	1.05938	0.0719911	1.00835	0.683215	0.631577	1.08563	0.825994	0.419648	1.00905	1.04166	0.391735	1.06296	1.02583	0.240285	1.0574	1.09553	0.0325145
cn10416	hydroxyproline-rich glycoprotein family protein	Ia. Cell wall	1.08879	1.02292	-0.0296689	1.01884	0.943938	0.317514	1.06326	1.05272	0.0346671	1.01823	1.03271	0.0233512	1.0772	1.06663	-0.00257902	1.08752	1.09159	0.160743	1.07815	0.978096	-0.14152	0.794382	1.0805	-1.23405	1.0923	1.08574	-0.0708443
cn10417	hydroxyproline-rich glycoprotein family protein	Ia. Cell wall	0.916293	1.04854	-0.31323	0.786937	1.02225	-0.548423	0.723616	1.01009	-0.5673	1.06686	1.06183	-0.00840148	0.605215	1.01153	-0.65815	0.44222	1.02593	-0.896814	1.03131	1.03298	-0.216145	0.558037	1.06096	-0.7285	0.443429	1.0291	-0.928614
cn1050	hydroxyproline-rich glycoprotein family protein	Ia. Cell wall	1.03269	0.699589	0.454968	0.15376	1.0032	-1.61017	0.999954	0.921594	-0.233835	0.999786	1.04074	0.230651	0.626387	1.01103	-0.706069	0.949746	1.10178	-0.361487	1.07626	1.07526	0.0434288	0.461459	1.11119	-1.3825	1.04177	1.04357	0.209039
cn1141	hydroxyproline-rich glycoprotein family protein	Ia. Cell wall	1.00581	0.945936	0.249247	1.04352	1.02098	-0.185596	1.02551	1.04184	-0.0938801	1.00389	1.01398	0.278504	1.1183	1.0605	0.100698	1.08373	1.11341	-0.0638484	1.00234	1.07607	0.279962	1.07017	1.08165	0.113086	1.02536	1.05011	0.22013
cn1416	hydroxyproline-rich glycoprotein family protein	Ia. Cell wall	1.01265	1.01441	0.112187	1.06762	1.03921	-0.0292221	1.07068	1.044	0.00455363	1.06859	0.99085	-0.0331103	1.01084	0.963772	0.295467	1.08753	1.13094	0.0462154	1.00504	1.07589	0.278813	1.06983	1.10272	0.122604	1.06648	1.02897	-0.146787
cn1418	hydroxyproline-rich glycoprotein family protein	Ia. Cell wall	1.00756	0.988371	0.167502	1.08286	1.029	-0.0899297	1.05984	1.05803	0.0457528	1.06987	0.994069	-0.0283132	1.00968	0.937624	0.330868	1.08706	1.12488	0.0660992	0.999143	1.07583	0.192004	1.06876	1.1106	0.0853523	1.09543	1.03883	-0.0668758
cn3049	hydroxyproline-rich glycoprotein family protein	Ia. Cell wall	0.959946	1.04705	-0.127226	0.958607	1.01913	0.02434	0.589694	1.03192	-1.02655	0.935218	1.06434	-0.270969	0.296871	1.01442	-1.17312	0.482061	1.09635	-0.935944	0.630881	0.992644	-0.704831	0.904318	1.11381	-0.373776	0.576696	1.02917	-0.917852
cn3139	hydroxyproline-rich glycoprotein family protein	Ia. Cell wall	1.01312	0.845129	0.380721	1.00151	0.334064	1.14485	0.797189	1.02508	-0.459023	0.40031	1.00557	-0.896078	1.07373	0.721885	0.788011	0.697184	1.06441	-0.785682	1.06325	0.998414	-0.100159	1.04283	0.413883	1.19233	1.08906	0.965327	0.286627
cn3474	hydroxyproline-rich glycoprotein family protein	Ia. Cell wall	1.09473	1.03423	-0.0455192	1.07885	1.03609	-0.077224	1.05961	1.04142	-0.0467112	1.00362	1.06246	0.083756	1.10146	1.03325	-0.111804	1.05268	1.10039	-0.145114	1.0671	0.985413	-0.0363042	1.00687	1.05094	-0.176856	1.07279	1.02864	-0.154332
cn3475	hydroxyproline-rich glycoprotein family protein	Ia. Cell wall	0.698361	1.04335	-0.668282	0.858294	1.01554	-0.382618	1.02065	0.779205	0.0651025	0.935335	1.06489	-0.247795	0.993915	1.06917	-0.166954	1.02199	0.37262	1.24951	1.06621	1.0733	0.192672	0.651161	1.00927	-0.678738	1.06779	1.08845	0.0490124
cn3477	hydroxyproline-rich glycoprotein family protein	Ia. Cell wall	0.803667	1.02642	-0.416676	1.07741	0.990913	0.115275	1.04622	0.984811	0.167315	0.919852	0.990517	-0.411857	0.89058	1.07376	-0.438174	1.08528	1.04974	0.123007	1.07595	1.07159	-0.109377	0.830538	1.11131	-0.32344	0.872872	1.02898	-0.347823
cn6350	hydroxyproline-rich glycoprotein family protein	Ia. Cell wall	1.08978	0.990849	0.0724026	1.06109	0.873613	0.282865	1.04005	0.838994	0.35525	0.999266	0.448184	0.793057	1.11249	0.922356	0.331066	0.981996	1.13656	-0.0371956	1.00765	0.951729	0.66504	1.03568	0.707222	0.636285	0.852066	1.03254	-0.478216
cn7756	hydroxyproline-rich glycoprotein family protein	Ia. Cell wall	1.05446	1.04312	0.00726784	1.06684	1.05763	0.0322221	1.00364	1.02994	-0.127662	1.0004	1.04943	0.209918	1.10936	1.02825	-0.122224	1.01012	1.0862	-0.187797	1.00847	0.991727	-0.341686	1.0829	1.11624	0.0183891	1.08147	1.035	-0.0995493
DC240353_1	hydroxyproline-rich glycoprotein family protein	Ia. Cell wall	1.08978	1.04351	-0.0625782	1.03696	1.06405	0.0506697	0.85237	1.02647	-0.374137	1.08277	1.03547	-0.145748	1.01746	1.0024	0.259672	1.04678	1.13164	-0.123188	1.00888	0.937305	0.598262	1.08254	0.972186	0.350916	0.945555	1.04778	-0.29075
DC242314_1	hydroxyproline-rich glycoprotein family protein	Ia. Cell wall	1.06917	1.04486	0.00681325	0.947078	1.01684	-0.293265	1.06503	1.05335	0.0330822	1.00889	1.05679	0.0644028	1.05736	1.0466	0.164296	1.05791	1.0997	-0.125747	0.993198	1.06993	0.160369	0.936718	1.03624	-0.272985	1.03598	1.09197	0.0723051
GO_dr001P0011B23_F_ab1	hydroxyproline-rich glycoprotein family protein	Ia. Cell wall	1.01163	0.945328	0.268574	1.06659	1.04927	-0.00193162	1.05397	1.05667	0.0522969	1.07266	0.988608	-0.0703763	1.11804	1.08874	0.00585062	0.873267	1.06235	-0.385898	1.00464	1.04905	0.0586095	1.01381	1.05271	-0.164508	1.07289	1.09498	-0.0205651
GO_dr004P0011I17_F_ab1	hydroxyproline-rich glycoprotein family protein	Ia. Cell wall	1.00733	0.946826	0.248218	1.03611	1.05652	0.130396	1.04044	1.05145	-0.00599874	0.999273	1.04968	0.214496	0.721091	1.01226	-0.520938	1.10177	1.01842	0.108383	1.05212	1.04503	-0.0923067	0.909036	1.10579	-0.403595	1.03972	1.09144	0.054995
GO_dr004P0020H19_F_ab1	hydroxyproline-rich glycoprotein family protein	Ia. Cell wall	1.03364	1.00592	0.128781	1.02513	1.05397	0.139834	1.04477	1.0395	0.105799	1.07295	1.00987	-0.0373184	1.02873	1.01872	0.220669	1.08293	0.90898	0.302566	1.07815	1.0503	0.00223618	1.05332	0.999854	0.275041	1.073	1.05157	-0.0295639
GO_dr004P0022L21_F_ab1	hydroxyproline-rich glycoprotein family protein	Ia. Cell wall	1.08934	1.04256	-0.0606388	0.979105	1.02439	-0.235877	0.959397	1.0312	-0.168663	0.99911	1.05689	0.186716	1.05026	1.01224	0.249017	0.19513	1.00492	-1.34795	0.629066	0.984422	-0.811345	0.927114	1.02222	0.11393	1.0684	1.04116	-0.138813
GO_drpoolB-CL3865Contig1	hydroxyproline-rich glycoprotein family protein	Ia. Cell wall	1.00572	0.929465	0.240217	1.07758	1.03163	-0.107785	1.06846	1.05389	0.0211532	1.00353	1.06166	0.0811054	1.01325	0.967882	0.316704	1.08964	1.02054	0.188277	0.993971	1.06771	0.135099	1.07047	1.11807	0.076663	1.06342	1.07827	0.0073101
GO_drpoolB-CL4800Contig1	hydroxyproline-rich glycoprotein family protein	Ia. Cell wall	1.09456	1.04082	-0.0192371	1.08114	1.02678	-0.08368	1.03098	1.03332	-0.109682	1.00353	1.06052	0.0809602	1.09024	1.02466	-0.125977	0.960974	1.07933	-0.259201	1.00529	1.05604	0.0633232	1.05962	1.08472	-0.10983	1.06601	1.05072	-0.0177685
GO_drpoolB-CL6961Contig1	hydroxyproline-rich glycoprotein family protein	Ia. Cell wall	1.06667	1.04626	0.00921489	0.896897	1.05613	-0.652406	1.06933	0.62747	1.0792	0.998275	1.03252	0.292821	1.02614	1.04325	0.19915	1.09983	1.12563	0.00130316	1.0009	0.840893	0.859667	0.563344	1.06003	-1.88766	1.07523	1.03928	-0.137956
GO_drpoolB-CL8797Contig1	hydroxyproline-rich glycoprotein family protein	Ia. Cell wall	1.00366	0.93873	0.247441	1.08039	1.03261	-0.086504	1.07147	1.04848	-0.0124544	0.999466	1.06541	0.098535	1.01903	0.996412	0.277685	1.08957	1.04018	0.195051	1.0039	1.07898	0.227895	1.06864	1.10594	0.100622	1.02839	1.08964	0.103964
cn3161	hydroxyproline-rich systemin precursor	Ia. Cell wall	1.04165	0.945357	0.24939	1.04588	0.826797	0.268988	0.870968	0.925089	0.0908321	0.395922	0.994123	-1.12712	0.326355	1.00437	-1.03892	0.457689	1.04733	-0.808774	1.00907	0.718249	0.793214	1.05743	0.849711	0.523747	1.0371	0.859701	0.265831
cn3181	invertase/pectin methylesterase inhibitor family protein	Ia. Cell wall	0.982533	1.02528	-0.190888	1.01835	0.894084	0.311158	1.06462	1.01196	0.168956	0.443067	0.997532	-0.951454	1.04763	1.0913	-0.0589072	0.827441	1.05436	-0.427691	1.06337	1.07726	0.201463	0.990269	1.05192	-0.215513	1.02345	0.304794	0.787503
cn446	invertase/pectin methylesterase inhibitor family protein	Ia. Cell wall	1.04709	1.02095	0.081635	1.06681	1.06711	0.00572732	0.98121	1.03698	-0.149134	0.868112	1.00388	-0.372034	1.01388	1.00681	0.253318	1.08733	1.12652	0.0657126	1.05419	0.979096	-0.142504	0.929085	1.04347	-0.301791	1.0918	1.09306	-0.0676063
cn5964	invertase/pectin methylesterase inhibitor family protein	Ia. Cell wall	1.02535	1.02447	-0.150546	0.931951	1.01523	-0.294396	0.885514	1.01683	-0.290658	1.00423	1.00821	0.278549	1.11277	1.05384	0.136925	1.01314	0.408054	1.0537	0.871445	1.07078	-0.825423	0.906766	1.11617	-0.410958	1.07923	1.0706	0.0213345
cn7252	invertase/pectin methylesterase inhibitor family protein	Ia. Cell wall	0.944738	1.02605	-0.211838	1.07106	1.05426	0.153722	0.859288	1.0564	-0.318169	1.07804	0.996443	-0.130958	0.752676	1.02224	-0.479941	0.69076	1.04305	-0.617607	1.07775	1.06568	-0.00313178	0.69373	1.03918	-0.589289	1.02499	1.04969	-0.144878
cn917	invertase/pectin methylesterase inhibitor family protein	Ia. Cell wall	0.90491	1.02938	-0.331798	0.803801	1.01818	-0.465688	0.68632	1.02525	-0.641564	1.06756	1.06539	0.151258	0.930506	1.02164	-0.363721	0.505448	1.01543	-0.825605	1.06819	1.05602	0.0668851	0.895852	1.03313	-0.34291	1.05428	1.08324	-0.193619
GO_dr001P0001J21_F_ab1	invertase/pectin methylesterase inhibitor family protein	Ia. Cell wall	1.00339	0.847277	0.370068	1.03696	0.94643	0.250401	1.03394	0.953557	0.261351	0.698896	1.00686	-0.536594	1.04993	0.995593	0.218757	1.04631	0.643513	0.583772	1.00222	0.992306	0.466801	0.836182	1.02093	-0.429612	1.0169	0.730547	0.51178
GO_dr001P0012D21_F_ab1	invertase/pectin methylesterase inhibitor family protein	Ia. Cell wall	0.966096	0.9817	-0.0856726	0.958939	1.02273	-0.308843	1.03982	0.795631	0.467621	0.856435	1.01293	-0.264712	0.932215	1.02441	-0.366397	1.00431	1.13023	-0.103134	1.04899	1.04902	-0.152117	0.73877	1.05639	-0.553719	1.0642	1.02924	-0.172391
GO_dr004P0002H04_F_ab1	invertase/pectin methylesterase inhibitor family protein	Ia. Cell wall	1.09521	1.04472	0.0128167	1.03605	1.07168	0.0967897	1.00254	1.03652	-0.103189	1.00545	0.928754	0.349838	1.02176	1.0393	-0.176473	1.0892	1.08081	0.140073	1.03967	1.06848	0.0562146	1.04108	0.384067	0.923539	1.02346	1.04017	0.239245
GO_dr004P0003P14_F_ab1	invertase/pectin methylesterase inhibitor family protein	Ia. Cell wall	1.06439	1.04828	-0.133885	1.05601	1.06898	0.0612385	0.739282	1.01074	-0.510088	1.06826	1.05801	0.0378388	1.11331	1.03149	0.225172	1.0686	0.82121	0.404985	1.03113	1.07762	-0.358955	1.061	1.0432	0.208497	0.837445	1.05161	-0.284239
GO_dr004P0010F08_F_ab1	invertase/pectin methylesterase inhibitor family protein	Ia. Cell wall	0.920675	1.03084	-0.276523	1.05509	1.01982	-0.160349	0.857511	1.01615	-0.333401	1.00615	0.762353	0.528436	1.03882	0.989922	0.368617	1.03192	1.13527	-0.122183	1.05201	0.997058	-0.178516	1.04493	0.58501	0.720839	1.07484	1.03668	0.0597408
GO_dr004P0015G17_F_ab1	invertase/pectin methylesterase inhibitor family protein	Ia. Cell wall	1.09504	1.0437	-0.025447	1.06767	1.07045	0.0403999	1.00697	1.04018	-0.202694	1.08307	1.00645	-0.106952	1.10719	1.04122	0.199971	1.09033	0.992413	0.187519	0.941326	0.980315	-0.461667	1.05168	0.763452	0.53561	0.711685	1.02924	-0.562861
GO_drpoolB-CL4433Contig1	invertase/pectin methylesterase inhibitor family protein	Ia. Cell wall	1.08384	1.04755	-0.0145135	1.05836	1.05587	0.0158496	1.05925	1.00779	0.141827	0.932644	1.00177	-0.328211	0.511921	1.01643	-0.733099	1.08029	1.12769	-0.027726	0.772439	0.980124	-1.22866	0.927007	1.052	-0.319209	1.02882	1.06535	0.156972
GO_drpoolB-CL7844Contig1	invertase/pectin methylesterase inhibitor family protein	Ia. Cell wall	0.903208	1.04153	-0.33316	1.05417	0.97778	0.221445	0.751838	1.04916	-0.569988	1.07903	0.999632	-0.176314	1.09773	1.04908	-0.0211547	1.08857	0.995857	0.292586	0.954556	0.98829	-0.414783	1.05682	0.477671	1.14342	1.05894	1.08765	-0.196782
cn10266	mannan synthase	Ia. Cell wall	1.01722	1.00685	0.126094	1.01788	1.01933	0.175286	1.02145	0.887419	0.35165	1.07545	1.04464	0.00138217	0.939425	1.01833	-0.295663	1.04657	1.10014	-0.116653	0.935591	0.979806	-0.543582	1.05749	1.00729	0.149733	1.06332	1.09305	0.0504469
GO_drpoolB-CL839Contig1	mannan synthase	Ia. Cell wall	1.00431	0.837804	0.376976	1.06471	1.07207	0.0675281	1.0218	0.936625	0.264747	1.00368	1.06495	0.1069	1.04254	1.0634	0.154187	1.09018	0.959235	0.277122	0.870991	0.981571	-0.722375	1.06515	0.872305	0.437569	1.07758	1.02892	-0.124041
cn5108	MUCILAGE-MODIFIED	Ia. Cell wall	1.09481	1.04441	-0.0335822	1.0813	1.07338	-0.0103999	0.801306	1.01671	-0.493171	1.08379	0.989911	-0.14067	1.11491	1.04187	-0.0349159	0.887456	1.10357	-0.372204	0.891154	0.991683	-0.511756	1.0661	0.605681	0.930243	1.08259	1.03899	-0.0456974
cn5764	N-acetylglucosamine kinase	Ia. Cell wall	0.924356	1.0242	-0.263525	1.03798	1.0181	-0.199143	1.06494	1.05071	0.0234903	1.06873	1.00646	-0.0605409	1.04011	1.02503	-0.202178	0.732634	1.0363	-0.5428	1.0785	1.01539	-0.0316896	0.769351	1.0145	-0.486865	0.89638	1.02411	-0.337353
GO_drpoolB-CL4848Contig1	n-acetylglucosamine transferase	Ia. Cell wall	1.04986	1.01649	0.110992	1.05327	1.06531	0.0552318	1.00957	0.842795	0.372283	1.07545	1.00648	-0.050349	1.02805	0.994837	0.26392	1.09753	1.13591	0.0114578	0.993544	1.07705	0.209529	1.07981	1.10225	0.0610508	1.07997	1.04375	-0.0971566
GO_dr004P0007N11_F_ab1	N-acetylglucosaminyltransferase	Ia. Cell wall	1.01099	0.999083	0.155255	1.06882	1.03763	-0.0368311	0.997115	1.02956	-0.144377	1.00431	1.06257	0.0832636	1.01937	1.05241	0.164838	1.08857	1.11886	0.0819387	0.998055	1.07448	0.151247	1.07683	1.08573	-0.0599264	1.08253	1.03503	-0.0466944
GO_drpoolB-CL5262Contig1	N-acetylglucosaminyltransferase	Ia. Cell wall	0.977728	1.04603	-0.193844	1.01423	0.331067	1.06509	0.853185	1.05113	-0.0800186	1.03696	1.04682	-0.13945	1.03927	0.768123	0.532272	1.09109	0.660049	0.575898	0.90823	1.03787	-0.526751	1.07163	0.530986	0.346073	1.04434	1.07671	0.141604
GO_drpoolB-CL7823Contig1	N-acetylglucosaminyltransferase	Ia. Cell wall	1.08309	1.02741	-0.0568064	1.06844	1.04712	-0.0277388	1.04278	0.993748	0.176968	0.998415	1.03157	0.240936	1.00924	0.733924	0.60234	0.911721	1.09589	-0.262437	0.995252	1.04258	0.318392	1.07244	1.08163	-0.0732037	1.08298	1.0302	-0.096038
cn8553	Ole e 1 allergen and extensin	Ia. Cell wall	1.00954	0.933726	0.258727	1.04738	1.07222	0.0805893	1.02843	0.949825	0.253631	0.999484	1.05737	0.25046	1.08008	0.838236	0.428786	1.00926	0.382565	1.10208	1.05826	0.952693	0.487922	1.03668	0.58643	0.6743	1.0151	0.571319	0.657994
cn2937	O-linked N-acetylglucosamine transferase	Ia. Cell wall	1.04201	1.04009	0.073897	1.07742	1.03474	-0.0658868	1.07051	1.04885	0.00639515	0.998318	1.06451	0.124337	1.01306	1.02062	0.218254	1.08792	1.12315	0.0833434	1.03952	1.04184	-0.0287986	1.08191	1.10671	-0.00975997	1.0312	1.09613	0.0500611
DC242241_1	olygalacturonate 4-alpha-galacturonosyltransferase	Ia. Cell wall	0.876965	1.0224	-0.321531	1.0718	1.06671	0.0053815	1.05048	0.957483	0.170479	1.07514	0.993434	-0.0734399	1.11482	1.05311	0.129063	1.05411	1.09786	-0.135763	0.795953	0.998527	-0.615279	0.555598	1.00831	-0.826765	1.0374	1.0409	-0.204351
cn10483	pectate lyase	Ia. Cell wall	1.04787	1.02335	-0.117019	0.995456	1.03562	-0.231922	1.07162	1.05389	0.00708829	1.00331	0.3632	0.952529	1.10317	1.04746	-0.111512	1.00868	0.856742	0.32638	0.99791	1.07709	0.227073	1.0721	0.871526	0.610111	1.07932	0.848051	0.498419
cn1177	Pectate lyase	Ia. Cell wall	0.99716	0.829932	-0.182847	0.981326	1.06258	-0.258289	0.900485	0.818848	-0.128145	1.03879	0.902538	0.374087	0.417143	1.00524	-0.898417	1.00048	1.11502	-0.115154	1.00941	0.740149	0.78593	0.788855	1.11025	-0.338646	0.959683	1.0376	-0.310536
cn1639	pectate lyase	Ia. Cell wall	1.09452	0.684348	0.76252	1.07232	0.74629	0.288977	0.862262	1.01015	-0.199009	1.0227	1.05768	-0.299958	1.1166	0.918287	0.3561	0.843322	0.956566	-0.321414	0.760352	1.07403	-0.809137	0.642353	1.02081	-0.933909	1.05152	0.858584	0.00206116
cn1801	pectate lyase	Ia. Cell wall	1.07799	1.04323	-0.0308939	0.912992	1.03331	-0.302985	1.01731	1.04264	-0.0710959	1.00263	0.948228	0.361277	0.716756	1.01241	-0.495247	0.836581	0.877773	0.642098	1.00371	0.556308	1.07482	1.08105	1.01652	0.278832	0.883088	1.05068	-0.454966
cn1802	pectate lyase	Ia. Cell wall	1.04966	0.65891	0.804664	1.05553	0.423219	0.617505	0.845054	1.04038	-0.159445	0.944534	1.06391	-0.309835	1.02722	0.576189	0.6872	0.842216	1.11912	-0.40355	0.76161	1.07886	-0.729782	0.975018	1.06388	-0.489719	1.02601	1.07116	-0.0754784
cn221	pectate lyase	Ia. Cell wall	1.02265	0.90511	0.290449	1.04251	1.03035	-0.260108	1.01285	0.417658	1.11027	1.05025	1.02979	-0.000851317	1.01086	0.431997	1.22989	0.907414	0.713235	0.86077	0.618523	1.00163	-1.13484	1.08198	1.11795	0.0721065	1.06745	0.666665	0.978119
cn2423	pectate lyase	Ia. Cell wall	1.07528	0.998875	0.127893	1.01591	0.631125	0.543262	0.725451	1.00936	-0.554316	1.01681	0.990498	-0.243748	1.00666	0.307233	1.15972	0.984278	1.11403	-0.122516	1.05365	1.06685	-0.0344081	1.08302	0.351624	0.460604	1.06799	1.09168	0.0498458
cn2424	pectate lyase	Ia. Cell wall	1.02403	1.04427	0.058266	1.06215	1.05939	0.035095	1.05412	1.05711	0.0430738	1.02463	1.02486	0.0169281	1.08839	1.04153	0.281799	0.34476	1.0332	-1.40222	0.965353	0.991706	-0.400673	0.885165	1.03226	-0.42936	1.05703	1.09297	0.0678167
cn2425	pectate lyase	Ia. Cell wall	1.00209	0.35828	2.29385	1.01067	0.589628	0.751178	1.00181	0.97825	0.109142	0.999962	0.71663	0.727628	1.02919	0.533873	0.634827	1.05875	0.962397	-0.0755115	1.05657	0.678243	2.25779	0.758653	1.1126	-1.35994	1.08616	1.03879	-0.0636577
cn6296	Pectate lyase	Ia. Cell wall	1.08689	1.03615	-0.02291	1.02238	0.915995	0.348322	1.05869	1.02236	0.112021	1.05973	0.995894	-0.197084	1.09164	1.08886	-0.145738	1.08745	0.649824	0.339627	1.07904	1.07721	-0.166941	1.01691	1.11062	-0.0686804	1.03832	1.07657	-0.299924
cn6298	Pectate lyase	Ia. Cell wall	1.0293	0.759719	-0.140769	1.05589	1.06671	-0.124499	1.03907	0.577951	0.600597	1.08252	0.793587	0.087769	0.266679	1.01153	-1.47543	0.444742	1.05438	-1.04269	0.984465	1.05232	-0.304586	0.690717	1.12792	-0.37984	0.805742	1.08866	-0.452834
cn6412	Pectate lyase	Ia. Cell wall	1.03507	1.04767	0.0281703	1.0784	1.03325	-0.13998	1.06926	1.04906	0.0209322	0.998953	1.065	0.20264	1.10514	1.07963	0.0434664	1.00731	1.08904	-0.205981	1.03554	0.983074	-0.283366	1.06938	1.07206	0.206157	1.02097	0.969409	0.32347
cn6785	Pectate lyase	Ia. Cell wall	1.07203	1.02336	-0.112044	1.04264	1.06212	-0.0180361	1.01754	1.03933	-0.0211313	1.03386	1.03893	0.175471	1.06387	1.05351	0.151444	0.970412	1.09638	-0.246647	0.886375	0.99113	-0.528964	1.05735	1.12515	-0.0630088	1.01984	1.06826	-0.24588
DC241985_1	Pectate lyase	Ia. Cell wall	1.09168	1.03475	-0.0605415	0.972623	1.01683	-0.264236	1.06329	1.06067	0.0393277	0.99943	1.06519	0.151095	1.03984	1.02576	-0.208577	1.10097	1.12767	0.0251599	0.920188	0.992825	-0.487591	0.906787	1.06189	-0.329166	0.984752	1.0305	-0.250702
EB175241_1	Pectate lyase	Ia. Cell wall	1.09538	0.742672	0.416491	0.918242	0.992733	0.0271029	1.01297	0.992847	0.113687	1.0754	0.88289	0.3339	0.867783	0.977615	0.0357296	1.08953	0.462126	1.04105	0.997718	0.833688	0.419657	0.353067	1.11141	-1.03904	1.06801	1.04627	0.18608
GO_dr001P0009N12_F_ab1	Pectate lyase	Ia. Cell wall	1.02715	1.03054	0.101661	0.866803	1.04069	-0.717665	1.06181	1.0535	0.0275767	1.06825	0.975926	0.548066	0.383024	1.01157	-0.908	0.821962	1.11441	-0.701294	0.508487	1.07906	-2.45087	0.973696	1.0655	0.110876	1.0308	1.09362	0.0401936
GO_dr004P0022H10_F_ab1	pectate lyase	Ia. Cell wall	0.977735	1.0281	-0.194692	0.972069	0.99378	0.16757	1.0031	1.05999	-0.0175161	0.999038	0.734892	0.84851	1.09931	0.954012	0.226	1.07903	1.09966	0.0879695	1.03079	0.997177	-0.109646	0.977409	1.05784	0.00471739	1.02504	0.997799	0.278318
cn10409	pectate lyase family protein	Ia. Cell wall	0.992348	1.04337	-0.145163	1.01889	0.801688	0.501723	0.90855	1.05978	-0.18844	1.01375	1.00746	0.351637	1.08736	1.05251	-0.163115	1.02777	0.457261	1.00496	1.0395	1.06013	0.02714	1.07422	0.923527	0.285781	0.884195	1.04797	-0.432498
GO_dr004P0019G24_F_ab1	pectate lyase family protein	Ia. Cell wall	1.05319	1.04416	0.00458291	1.04565	1.01919	-0.181832	1.06932	1.05698	0.0125041	1.00427	0.997196	0.294765	0.807345	1.01238	-0.431504	1.0312	1.09847	-0.158888	0.912121	0.989218	-0.612381	0.880928	1.0448	-0.398148	0.98283	1.02881	-0.288427
SG_SGN-U211775	pectate lyase family protein	Ia. Cell wall	0.84789	1.02481	-0.0366927	1.00447	0.578995	0.612735	1.07018	0.926078	0.188794	0.99824	1.04031	-0.0850686	1.11098	1.05111	0.0048611	0.820894	1.08502	-0.434688	1.0096	1.0091	0.423213	0.852395	1.11118	-0.218948	0.698521	1.02256	-0.537302
SG_SGN-U212178	pectate lyase family protein	Ia. Cell wall	1.05684	1.015	-0.00475285	1.0687	0.684669	0.343922	0.801279	1.04683	-0.384357	1.05946	1.02652	-0.134555	1.04372	0.1965	0.898069	0.774912	1.0958	-0.508096	0.766249	1.06158	-0.664975	0.76746	0.993119	-0.557162	0.944866	1.03652	-0.0387881
cn4015	Pectate lyase precursor	Ia. Cell wall	0.959302	1.02994	-0.229132	1.07268	1.05796	-0.0899983	0.868918	1.01985	-0.355931	1.0055	0.724452	0.563408	0.996706	0.932994	0.0016513	1.09095	0.820134	0.414804	0.935854	0.978183	-0.528222	1.0348	1.0103	0.120271	1.01443	1.03045	-0.217602
cn6583	Pectate lyase precursor	Ia. Cell wall	1.00761	0.506939	0.914961	1.03374	0.557248	0.517429	0.734387	1.05031	-0.461363	0.866496	1.02714	-0.464716	1.00835	0.249545	1.20801	0.981649	1.06528	-0.225115	0.631586	1.07627	-0.428624	1.08506	0.0798889	0.663518	1.03691	0.920546	0.0432371
cn10072	pectin methyl esterase	Ia. Cell wall	0.976685	1.03161	-0.209608	1.07968	1.06587	-0.0466109	1.06083	1.05693	-0.00630554	1.07439	0.989454	-0.0809851	1.09542	1.06891	0.124843	1.08286	0.921188	0.302218	0.969168	0.988066	-0.409062	1.00365	1.08447	-0.164932	1.0594	1.09276	0.0685092
cn8144	pectin methyl esterase	Ia. Cell wall	0.835969	1.0227	-0.413475	1.07968	1.0238	-0.104958	0.762266	1.0089	-0.465832	1.00275	0.948198	0.3629	0.933832	1.02774	-0.296471	0.996076	1.11347	-0.0613699	0.481711	1.07314	-1.04438	1.0662	0.634429	0.0244521	0.507443	1.01924	-0.735606
GO_dr004P0007K17_F_ab1	pectin methyl esterase	Ia. Cell wall	0.988519	1.03164	-0.186634	1.07989	1.04612	-0.0867294	1.06653	1.06058	0.0605307	1.00409	1.05932	0.075525	1.08453	1.03598	-0.12083	1.08879	1.0801	0.134903	0.995085	0.980617	-0.411806	1.06403	1.1078	-0.0609198	1.02522	1.05374	0.212755
cn5496	pectin methylesterase	Ia. Cell wall	1.07357	1.02626	-0.0823912	1.0184	1.01985	0.180826	1.04357	1.05281	-0.0402657	1.00495	1.05692	0.0715423	1.0289	1.06677	-0.115526	1.08956	1.0652	0.134583	1.06406	0.978316	-0.187268	1.07627	1.09044	-0.0481632	1.02469	1.06988	0.1751
GO_dr004P0024N04_F_ab1	pectin methylesterase	Ia. Cell wall	0.913186	1.02513	-0.301902	1.04952	1.02389	-0.169048	0.881022	1.02046	-0.27418	1.00644	0.880883	0.438892	1.02784	1.05843	-0.200497	0.99651	1.08612	-0.201019	1.05066	1.02244	-0.155488	0.782003	1.01908	-0.498703	0.82525	1.02919	-0.441891
cn1460	pectin methyl-esterase	Ia. Cell wall	1.02072	0.609167	1.43695	1.06999	0.9463	0.322895	1.04641	1.04373	0.13444	0.998065	0.903083	0.721539	0.637277	1.0158	-0.72334	1.09943	1.1046	-0.055021	1.00153	0.844643	0.606999	1.07008	1.05448	0.309657	1.03312	1.08951	0.125499
cn2305	pectin methyl-esterase	Ia. Cell wall	1.01305	0.946912	0.223589	1.06674	1.06857	0.0781704	1.06665	1.03654	0.0628513	1.0042	0.799217	0.608763	0.528445	1.08667	-2.09518	1.07018	1.0634	0.0876718	1.00528	0.49058	1.23219	1.07501	0.95799	0.391618	1.0891	1.03643	-0.0815947
cn2306	pectin methyl-esterase	Ia. Cell wall	1.02165	0.89315	0.522402	1.05497	1.05448	0.0171393	0.92583	1.03422	-0.371366	1.0843	0.997556	-0.199928	1.08055	1.08646	-0.093644	0.565805	1.0447	-0.875504	1.07813	0.978768	0.811757	0.913569	1.05387	-0.565698	1.06261	1.03918	0.0751458
cn2323	pectin methyl-esterase	Ia. Cell wall	0.922767	1.02418	-0.248582	1.06721	0.859852	0.263871	0.893667	1.03574	-0.246662	1.05878	1.06395	-0.117564	0.241235	1.01907	-1.68686	0.282974	1.12769	-1.61763	0.788448	1.02224	-0.307113	0.121941	1.05325	-1.11597	0.275857	1.02776	-1.22067
cn2325	pectin methyl-esterase	Ia. Cell wall	1.04844	0.981688	0.217971	1.06761	0.974125	0.300038	1.00954	1.05453	-0.108468	1.06834	1.0407	0.0074455	0.78381	1.02195	-0.504898	0.883246	1.07349	-0.40412	1.00818	1.03594	0.00935028	1.08386	1.08313	0.120246	1.03627	1.04644	-0.223498
cn2436	pectin methyl-esterase	Ia. Cell wall	0.852156	1.02382	-0.60531	1.07824	1.01337	0.0912933	1.07162	1.03807	-0.0379794	1.04406	0.855768	0.62307	1.06274	1.02659	-0.298782	1.08785	1.12972	0.0174641	1.03446	0.998114	-0.011745	1.05572	0.475258	1.14841	1.07913	1.08358	0.0154037
cn2557	pectin methyl-esterase	Ia. Cell wall	1.01048	1.02668	-0.161462	1.06822	1.05552	-0.0140774	1.05775	1.04852	0.104293	0.720791	1.0068	-0.494003	1.05021	1.02818	0.245812	1.09084	1.02116	0.19127	1.00941	0.979003	0.46652	1.05415	0.977402	0.305378	1.01736	0.848895	0.399875
cn2561	pectin methyl-esterase	Ia. Cell wall	1.07764	1.03719	-0.0592501	1.05982	1.05526	0.0101558	1.02491	1.03256	-0.0962746	0.706985	1.00671	-0.524258	1.01957	1.00662	0.273841	1.08886	1.09497	0.105078	1.0076	1.03966	0.33832	1.03469	0.850094	0.459847	1.02429	1.00753	0.27456
cn5705	pectin methyl-esterase	Ia. Cell wall	1.04726	1.03327	-0.0955368	1.0687	1.0575	-0.00861025	0.862616	1.03539	-0.326803	1.01218	1.04384	-0.431759	1.0145	0.788171	0.470222	1.07596	0.292401	1.43029	1.00733	0.466988	1.85944	1.07514	1.04191	0.111037	0.616909	1.03998	-0.872773
GO_drpoolB-CL1368Contig1	pectin methyl-esterase	Ia. Cell wall	1.09019	1.03268	-0.0485093	1.0771	1.03944	-0.0528522	1.00274	1.03107	-0.135575	0.792038	1.00614	-0.425727	1.09939	1.08077	0.0710082	1.10208	1.12037	-0.0135823	1.00335	1.07662	0.189878	1.02935	0.766751	0.544605	1.01606	0.800698	0.434101
GO_drpoolB-CL7089Contig1	pectin methyl-esterase	Ia. Cell wall	0.821331	1.02628	-0.382894	1.06205	1.0032	0.132155	0.996634	1.05403	-0.100462	1.0604	0.99072	-0.194806	0.855771	1.04361	-0.281658	0.322021	1.06705	-1.21219	1.06277	1.05997	0.129849	1.00187	0.00222222	3.51811	1.00515	0.0921818	1.64873
GO_drpoolB-CL8124Contig1	pectin methyl-esterase	Ia. Cell wall	0.82172	1.02621	-0.306613	1.01335	0.684975	0.508624	1.06006	0.741747	0.282497	0.295122	1.0023	-1.37186	1.02816	1.0808	-0.0557515	1.10096	1.06217	0.127851	0.999229	1.07549	0.316167	1.04097	0.433199	1.19238	1.00071	0.00525	2.43946
cn1096	pectinacetylesterase	Ia. Cell wall	1.07455	1.0418	-0.0250571	1.03849	1.01915	-0.205207	1.06751	1.05985	0.0418821	1.08262	1.04477	-0.0945293	1.04039	1.06626	0.157403	0.821535	1.08615	-0.470826	1.05426	0.978732	-0.0272781	1.07523	1.07594	-0.0616928	0.769636	1.03436	-0.653847
cn3957	pectinacetylesterase	Ia. Cell wall	1.07566	1.02864	-0.0196632	1.05124	1.05266	0.0184139	1.0495	1.06042	0.0765471	1.01344	1.03948	0.0322601	1.04378	1.08953	0.0265375	1.09231	1.12284	0.00485042	1.03492	0.988743	-0.0152494	1.0773	1.11956	0.0151859	1.04735	1.06892	0.01086
cn3958	pectinacetylesterase	Ia. Cell wall	1.01698	0.779726	0.43438	1.07287	0.812003	-0.11267	0.751949	1.03057	-0.457617	0.933395	1.06052	-0.376303	1.10476	0.599186	0.842668	0.964365	0.781663	-0.07829	0.643821	1.03397	-1.10802	1.0291	0.695563	0.122742	1.01757	1.07614	-0.231847
cn3959	pectinacetylesterase	Ia. Cell wall	1.02752	0.94726	0.442505	1.03083	1.06517	0.0718167	1.03116	0.538877	1.20884	1.00355	1.05515	0.0528135	1.02907	1.00261	0.286277	1.10276	1.12769	-0.00385587	1.00676	1.02008	0.00322576	1.08359	1.11857	0.0129614	1.09234	0.942187	0.419241
cn5400	pectinacetylesterase	Ia. Cell wall	1.05289	1.04767	0.0225508	1.06882	1.05975	0.169704	1.02648	0.959868	0.219229	1.00081	1.02048	0.348087	0.868667	1.01611	-0.411137	1.06242	1.1134	-0.120628	1.05319	0.980447	-0.184905	0.9854	1.0631	-0.228667	1.0959	1.04341	-0.0558466
cn5401	pectinacetylesterase	Ia. Cell wall	0.26028	1.02233	-2.05286	0.944342	1.02124	-0.390168	1.05895	1.05448	0.0284055	1.01274	1.03892	0.0283713	0.339835	1.08858	-0.912898	0.0422727	1.03959	-1.39831	0.706581	1.0748	-0.384789	1	0	5.59091	1.07827	1.03928	-0.0432312
cn8642	pectinacetylesterase	Ia. Cell wall	1.00224	0.765302	0.415955	1.01381	0.923474	0.286536	1.02695	0.965066	0.220795	1.04666	0.990042	-0.218596	1.00161	0.307157	1.22125	1.00239	0.244565	1.46676	1.00325	0.502507	1.11837	1.03186	0.820624	0.478329	1.02425	1.02284	0.260403
cn9439	pectinacetylesterase	Ia. Cell wall	0.998653	1.03109	-0.184157	1.07454	1.04785	-0.0943901	1.071	1.05466	-0.00434226	1.08046	0.991833	-0.117852	1.03221	1.04184	0.186615	1.04541	0.654107	0.567857	1.07903	1.05633	-0.0725382	1.06852	0.993211	0.277884	1.06606	1.04877	-0.151093
EB174967_1	pectinacetylesterase	Ia. Cell wall	0.681088	1.01234	-0.597557	1.04696	1.06374	-0.112805	0.9633	1.05353	-0.237241	1.07468	1.04791	-0.0187613	1.11183	1.02999	-0.0962092	1.07729	0.88979	0.328068	1.0576	1.0549	-0.0401107	1.02243	1.08871	-0.144861	1.07263	1.07457	-0.0653117
GO_dr001P0012A10_F_ab1	pectinacetylesterase	Ia. Cell wall	0.903314	1.02467	-0.249861	1.07957	1.00936	0.125442	1.06812	0.873878	0.235074	1.07633	1.04532	-0.144618	1.11753	1.03775	-0.0445664	1.08751	0.965842	0.356249	1.05253	0.978751	-0.0284823	1.08129	1.10573	-0.00605797	0.58648	1.01847	-0.651919
GO_drpoolB-CL2686Contig1	pectinacetylesterase	Ia. Cell wall	1.0312	1.04421	0.0594637	1.01131	0.880709	0.332222	1.03949	1.00997	0.140434	1.06904	0.990346	-0.176688	1.00989	0.939593	0.333617	1.0397	0.605008	0.628205	1.00096	0.809118	0.58065	1.05484	0.971329	0.315703	1.0932	1.09169	0.0025668
GO_drpoolB-CL5836Contig1	pectinacetylesterase	Ia. Cell wall	1.00222	0.839742	0.346226	1.01839	0.94929	0.263058	1.01472	0.912056	0.303389	1.03769	0.98853	-0.230349	1.00147	0.29751	1.24999	1.00341	0.268945	1.41098	1.00299	0.484215	1.14157	1.04229	0.926831	0.354265	1.02216	0.995018	0.284612
cn1104	Pectinesterase	Ia. Cell wall	0.649656	1.00934	-0.619354	1.04609	1.05437	-0.154545	1.00346	1.05564	-0.183377	1.08268	1.04249	-0.0676772	1.08699	1.02907	-0.12435	1.08195	0.926519	0.28326	1.0376	1.05308	-0.0128921	0.957238	1.05366	-0.250118	0.984084	1.02913	-0.237345
cn1362	pectinesterase	Ia. Cell wall	1.07577	1.04362	-0.153777	0.791687	1.01749	-0.528154	0.958486	1.03098	-0.257201	1.06765	1.03863	-0.0249809	1.00755	0.307534	1.44211	1.09386	1.11509	0.0642539	1.0642	1.07162	-0.0345891	0.973135	1.11857	-0.207448	1.07257	1.04972	-0.0934428
cn1558	Pectinesterase	Ia. Cell wall	1.05715	1.03874	-0.0065015	1.06697	0.927064	0.133406	1.0709	1.04046	-0.00303227	1.01813	1.0576	0.304141	1.08206	1.05884	-0.161666	1.08019	0.958055	0.342238	1.07856	1.0434	0.323716	1.06959	1.06842	0.234435	1.06349	1.04834	-0.00904442
cn1656	pectinesterase	Ia. Cell wall	1.09224	1.04384	-0.0296038	1.04804	1.05999	0.0278021	1.07103	1.054	-0.000970869	1.07555	1.00805	-0.0714646	1.03911	1.05575	0.152444	1.08804	1.08998	0.106995	1.00264	1.07553	0.308819	1.04091	1.07998	-0.115409	1.0321	1.09095	0.0936036
cn1767	pectinesterase	Ia. Cell wall	0.95731	1.03129	-0.227517	1.06668	1.04587	-0.0159509	1.02051	0.919734	0.284444	1.07778	0.990895	-0.149874	1.10071	1.06664	-0.00560452	1.09356	1.11404	-0.0697931	0.997421	1.07418	0.184171	1.0191	1.05186	-0.164372	1.09386	1.0301	-0.0774605
cn1840	pectinesterase	Ia. Cell wall	0.265911	1.04837	-0.891482	0.293305	1.01787	-0.691784	0.658367	0.954119	-0.671577	1.0005	0.127742	1.61821	1.09809	1.04913	-0.0229524	1.09027	1.10033	-0.080989	1.0155	1.00915	-0.00308687	1.08092	1.09747	-0.0248088	1.09279	1.03037	-0.0724675
cn1841	pectinesterase	Ia. Cell wall	1.03413	1.02324	-0.14697	1.01117	0.68505	0.506561	1.05835	0.823619	0.332373	0.999171	0.897222	0.359765	1.09014	1.06636	0.142312	1.08713	0.619593	0.43571	1.0671	1.07439	0.1526	1.08182	1.02216	0.217103	0.736432	1.02924	-0.532275
cn1842	pectinesterase	Ia. Cell wall	1.07811	1.02339	-0.0934956	1.06845	1.06763	0.00195939	1.06417	1.05351	-0.0169024	1.00145	1.06512	0.139331	1.00616	0.535155	0.773485	1.00546	0.306448	1.35666	0.920339	1.05102	-0.45761	1.05174	0.691264	0.547569	1.08534	1.04049	-0.0792864
cn1905	pectinesterase	Ia. Cell wall	1.05299	1.02633	-0.140275	1.0487	1.02081	-0.179301	1.04064	1.03692	-0.0953006	1.00475	1.04678	0.0426166	1.08126	1.0828	0.0958882	1.05568	0.733146	0.483219	1.06962	0.980657	-0.0610273	1.0137	1.05804	-0.154836	0.945296	1.0288	-0.298509
cn2493	pectinesterase	Ia. Cell wall	1.06407	0.620497	0.86588	0.259273	1.01345	-1.01786	0.938136	0.900002	0.189638	1.01071	1.03567	-0.295364	0.918922	0.990639	0.00485868	1.04449	0.57132	0.331962	0.824889	1.07115	-0.528582	0.385006	1.04851	-1.76456	0.991903	0.712106	-0.132517
cn2911	Pectinesterase	Ia. Cell wall	1.00211	0.884445	0.295296	1.05396	1.06628	0.0391288	0.920594	1.03652	-0.227008	1.00119	1.03986	0.221576	1.02753	1.05042	0.133388	1.05347	0.713361	0.499449	0.99674	1.06873	0.196626	1.02773	0.721141	0.574195	1.01913	0.783629	0.459778
cn2999	pectinesterase	Ia. Cell wall	1.07366	1.04427	-0.0208016	1.05558	1.07191	0.0957186	1.03565	0.808917	0.668076	1.07532	0.994889	-0.105164	1.08383	1.04372	0.251629	0.842481	1.07585	-0.48496	0.902336	1.00567	-0.434753	0.786931	1.03302	-0.592397	1.0136	1.04766	-0.252397
cn3510	pectinesterase	Ia. Cell wall	1.00242	0.867682	0.3394	1.02865	0.849372	0.367606	1.06059	1.03942	0.0818886	1.06715	1.06504	0.115537	1.01197	0.854776	0.505333	1.05858	0.757469	0.453637	0.996992	1.07753	0.268129	1.07031	1.04502	0.222422	1.08848	1.08779	-0.102053
cn3693	pectinesterase	Ia. Cell wall	0.459129	1.01079	-0.734441	0.876949	1.04983	-0.306339	0.859851	1.02997	-0.431137	1.0026	1.05698	0.19187	1.10085	1.07688	-0.112495	1.02589	0.497707	0.795472	1.03095	1.0533	-0.775933	0.95166	1.09872	-0.237762	1.07461	0.941515	0.0999684
cn381	pectinesterase	Ia. Cell wall	1.01368	1.02237	0.111933	1.06473	1.0628	0.0128137	1.03859	1.03681	-0.0736655	1.00196	1.04002	0.218019	1.00755	0.669134	0.624866	1.01282	0.406984	1.08391	0.937571	1.04404	-0.531905	1.05733	0.713569	0.527316	1.05826	1.02907	-0.152408
cn386	pectinesterase	Ia. Cell wall	1.01578	1.00637	0.148991	1.06221	1.05155	-0.000100073	1.02837	1.03404	-0.0917381	1.00504	0.991851	0.302051	1.00637	0.611621	0.707125	1.00978	0.362861	1.21033	0.97185	1.07156	-0.424096	1.06759	0.773156	0.444931	1.07743	1.03238	-0.103557
cn388	pectinesterase	Ia. Cell wall	1.0224	1.03315	0.0924208	1.05498	1.06771	0.0304246	1.0032	1.03104	-0.130684	1.00411	1.01404	0.26945	1.00533	0.542681	0.781338	1.0078	0.340685	1.26846	0.972062	1.07152	-0.432459	1.06128	0.767355	0.470603	1.07575	1.02898	-0.125965
cn4308	pectinesterase	Ia. Cell wall	1.0124	0.998018	0.16246	1.01182	0.775579	0.41406	0.953539	1.0294	-0.238753	0.978267	1.0023	-0.27344	1.00848	0.766352	0.555834	1.08777	1.08032	0.129813	1.0769	1.07974	0.170702	1.07008	1.0644	0.148345	1.08079	1.08768	-0.00399029
cn4802	Pectinesterase	Ia. Cell wall	1.0395	1.04522	0.0507279	1.08065	1.06696	-0.00167016	1.06612	1.05729	-0.0383374	1.08363	0.990808	-0.132064	1.03343	1.0285	0.207716	1.08668	1.1003	-0.0729713	0.965474	0.994398	-0.388547	0.977275	1.04906	-0.20373	1.02329	1.08694	-0.104068
cn5326	pectinesterase	Ia. Cell wall	0.97929	1.02643	-0.217013	1.06707	1.07212	0.0763828	1.00845	0.755805	0.481076	1.0793	1.06203	0.0106688	0.631062	1.03119	-0.920911	1.08112	0.592201	0.785688	1.0062	0.665204	0.958672	1.07961	1.1023	0.0525393	0.960084	1.07614	-0.268886
cn5327	pectinesterase	Ia. Cell wall	1.09258	1.01128	0.117757	1.07494	0.989187	0.00487934	1.02144	0.957448	-0.117465	1.06143	1.05726	0.109783	1.04139	0.763535	0.480233	0.61087	1.03328	-0.716872	1.06024	1.04966	-0.0177836	1.06556	0.908799	0.541215	0.945134	1.06676	-0.226096
cn5370	Pectinesterase	Ia. Cell wall	0.928426	1.02623	-0.26425	1.01498	1.01701	-0.228415	0.860028	1.01465	-0.336772	1.05771	1.03305	-0.00333893	0.848128	1.01434	-0.396186	0.907457	1.0657	-0.315231	1.05253	0.98115	-0.288554	1.0583	1.10427	-0.0954681	1.0787	1.08775	-0.0386583
cn5706	pectinesterase	Ia. Cell wall	1.07583	1.02229	-0.136594	1.06801	1.06867	0.0663997	1.05036	0.974864	0.253796	1.02101	1.02442	0.0166992	1.09337	1.08978	0.0518809	0.949972	1.09834	-0.386512	1.07614	0.997731	-0.180324	1.07635	1.08849	0.0467936	1.05588	1.08676	0.0270031
cn6174	pectinesterase	Ia. Cell wall	0.694951	1.02942	-0.505652	0.988133	1.04828	-0.207573	0.757512	1.02014	-0.552701	1.02287	1.06488	0.111531	1.02522	0.874565	0.462972	1.09108	0.719618	0.499442	0.766417	0.977746	-1.04229	0.956608	1.10174	-0.279114	1.09284	0.913186	0.194983
cn6200	Pectinesterase	Ia. Cell wall	0.792281	1.02644	-0.443671	1.07742	0.936108	0.300698	0.96963	0.86934	0.226305	1.07547	1.02174	0.130513	1.04066	0.840203	0.556117	0.690088	1.03251	0.0259413	1.00586	0.50862	1.0939	1.03199	0.29842	0.860096	1.03615	0.788441	0.37072
cn6290	pectinesterase	Ia. Cell wall	1.05038	0.68941	0.353847	1.03883	1.06906	-0.169281	0.913503	0.954336	0.0646498	0.700023	1.00471	-0.51655	0.683143	1.01108	-0.639803	1.08786	1.016	0.186136	1.02284	1.0412	0.271395	1.06885	0.924381	0.391821	1.04629	1.08777	-0.142854
cn6299	pectinesterase	Ia. Cell wall	1.02283	0.62224	0.859964	1.02239	0.511874	0.599467	0.646214	1.03115	-0.826388	0.665837	1.00463	-0.575359	1.01068	0.478782	0.847151	0.0814286	1.02072	-1.93198	0.86061	1.05586	-0.797315	1.03644	0.575085	0.683975	1.01891	0.449422	0.695412
cn6463	pectinesterase	Ia. Cell wall	0.929965	1.0431	-0.400794	1.05061	1.06713	-0.00596864	1.03842	0.473101	1.85535	1.00355	0.312139	1.88108	0.829276	1.02224	-0.487335	1.02259	0.516181	0.777296	0.997963	0.988015	0.89204	1.03822	1.06055	0.00231995	1.0668	1.09546	-0.0942825
cn6524	Pectinesterase	Ia. Cell wall	1.05788	1.04574	0.0135377	1.07074	1.06702	-0.00837603	0.973105	1.04403	-0.209865	1.07748	0.988628	-0.146871	1.06343	1.09083	0.0403795	1.0858	1.10035	-0.0794967	1.01663	0.991279	-0.303766	1.02107	1.05105	-0.148434	1.07569	1.09029	-0.0239552
cn6592	pectinesterase	Ia. Cell wall	1.04038	1.04829	0.026843	1.01787	0.982715	0.244354	1.04203	1.01965	0.12048	1.07713	1.0371	-0.0995154	1.04565	1.0809	0.0749869	0.939491	1.1217	-0.493738	0.992307	1.07734	0.420961	1.07077	1.07434	0.159638	1.04078	1.09081	0.0872321
cn7965	pectinesterase	Ia. Cell wall	1.01812	0.842003	0.43029	1.00233	0.43329	0.856807	0.871063	1.04931	-0.2503	1.06972	1.06474	-0.128822	1.02244	0.767411	0.653228	1.09267	0.959977	0.239507	0.49845	0.991282	-1.86664	1.06763	1.00818	0.154804	0.646505	1.0146	-0.550866
cn9287	pectinesterase	Ia. Cell wall	1.05597	1.04329	0.00251063	1.05517	1.05436	0.0158975	1.02608	1.03078	-0.100505	0.99887	1.06528	0.101429	1.11163	1.05644	-0.0497407	1.09992	1.11229	-0.0303953	1.0335	0.987305	-0.263959	0.992399	1.04528	-0.184327	1.08838	1.07021	-0.0300681
DC241901_1	pectinesterase	Ia. Cell wall	1.06481	1.02385	-0.101112	1.03083	0.99176	0.193982	1.03961	0.837481	0.320858	1.07525	1.06311	0.0531405	1.02054	0.864145	0.490393	1.08399	0.790889	0.420831	0.996493	1.07656	0.308358	1.06519	1.02148	0.257287	0.973353	1.03069	-0.300663
DC243334_1	pectinesterase	Ia. Cell wall	0.851071	1.01631	-0.363347	1.05224	1.02063	-0.174396	1.05278	0.751235	0.967195	1.05998	0.990161	-0.270167	0.996786	1.02435	-0.439114	1.08923	0.992148	0.258913	1.00262	0.50484	1.95646	0.92494	1.08208	-0.453467	1.0943	1.07638	-0.0479606
DC244582_1	pectinesterase	Ia. Cell wall	1.03152	0.552621	0.914573	1.02481	0.68755	-0.0932299	0.735484	1.05132	-0.430396	0.626024	1.06015	-0.738257	1.05273	0.534554	0.814504	0.833929	0.772419	-0.376395	0.772065	1.07238	-0.760498	0.625519	1.02769	-0.828045	1.07949	0.592313	0.213266
DW177098_1	pectinesterase	Ia. Cell wall	1.02374	1.02723	0.0927901	1.08311	1.02965	-0.0913087	0.81588	1.01223	-0.383095	1.01212	1.06246	0.0828056	1.02883	1.02801	0.18596	0.959045	1.10463	-0.252385	0.529619	0.992937	-1.05883	1.05935	0.483439	0.854909	0.95333	1.02779	-0.283657
DY395814_1	pectinesterase	Ia. Cell wall	1.03464	0.414815	1.31371	0.259776	1.05241	-0.646916	0.950161	0.751365	0.161303	0.602963	1.06487	-1.26614	0.984256	0.970054	0.183704	0.874664	0.63096	0.126559	0.556152	0.989401	-1.15385	0.111223	1.00782	-2.5076	1.05415	0.381479	0.0845485
EB174435_1	Pectinesterase	Ia. Cell wall	1.07438	1.02238	-0.105565	1.05157	1.06827	0.0636861	1.01672	1.04153	-0.126234	1.00362	1.0632	0.105435	1.0103	0.950465	0.335563	1.09747	1.12481	0.0127926	1.068	0.985069	-0.0377965	1.06874	1.07625	0.137132	1.08356	1.04408	-0.0864538
GO_dr001P0008E21_F_ab1	pectinesterase	Ia. Cell wall	1.07504	1.02826	-0.0197949	1.05593	1.05371	0.0152301	1.05788	0.87847	0.572604	1.06932	0.990949	-0.0581958	1.11814	1.03555	-0.0547001	1.07488	1.09803	-0.104099	0.994631	1.06163	0.105496	0.9093	1.06645	-0.674882	1.03091	1.09536	0.0913905
GO_dr004P0004N03_F_ab1	pectinesterase	Ia. Cell wall	1.05307	0.960422	0.165416	1.0299	0.946113	0.251075	1.05796	0.934496	0.202755	1.00582	0.875029	0.452565	1.04851	0.0994737	2.39994	1.00057	0.0647368	2.25144	1.00886	0.329037	1.44804	1.03731	0.122519	1.57836	1.01719	0.410011	0.75479
GO_dr004P0031M16_F_ab1	Pectinesterase	Ia. Cell wall	1.05742	1.04466	0.00950803	1.07879	1.0258	-0.0979433	0.981433	1.02841	-0.151897	0.998007	1.05508	0.216285	0.69489	1.0893	-0.272028	1.09234	0.875401	0.210323	0.645826	0.977958	-1.2283	1.03361	0.955981	0.234907	1.06571	1.07218	-6.25005e-05
GO_drpoolB-CL2615Contig1	Pectinesterase	Ia. Cell wall	1.08581	1.02187	-0.0242237	1.05135	1.03435	-0.253618	1.05223	0.906431	0.562452	0.998949	0.868078	0.585607	1.07213	1.02448	-0.227101	1.10168	0.449582	1.50326	1.06342	1.07981	0.0867754	1.04017	0.472233	1.09978	0.841136	1.07593	-0.475723
GO_drpoolB-CL3535Contig1	pectinesterase	Ia. Cell wall	1.05709	0.966775	0.211659	1.07195	1.00034	0.10679	1.00645	1.04363	0.0831052	0.871519	0.990081	-0.473845	1.11603	1.086	0.00970222	1.09099	0.698792	0.439792	0.993401	1.07458	0.117417	1.00905	0.210322	1.41585	1.01364	0.251223	1.24027
GO_drpoolB-CL4831Contig1	pectinesterase	Ia. Cell wall	0.928854	1.02943	-0.269753	1.06695	1.01975	0.123963	1.04325	1.04856	-0.0908496	1.08355	1.06536	-0.020617	1.01035	0.313454	1.19774	1.02412	0.42346	0.963893	0.724011	0.998885	-1.00853	1.04116	0.0903318	2.72337	1.06094	1.0772	0.0837399
GO_drpoolB-CL5050Contig1	pectinesterase	Ia. Cell wall	1.00211	0.424364	1.21639	1.07671	1.03758	-0.0813977	0.423423	1.01458	-1.21372	0.261571	1.00662	-1.35183	1.03298	0.345584	1.41108	0.984185	1.12951	-0.218196	0.995029	1.05606	0.0638216	1.08335	1.07641	0.203095	0.845289	0.619433	-0.857645
GO_drpoolB-CL5215Contig1	pectinesterase	Ia. Cell wall	1.05838	1.02811	-0.120841	1.07859	1.03151	-0.0748516	1.0359	1.01209	0.156525	1.07296	0.996564	-0.0582658	1.11168	1.03256	-0.111101	0.926288	1.06784	-0.292234	0.99691	1.07181	0.150447	1.08098	1.1064	-0.0258296	1.08942	1.07453	-0.0108757
GO_drpoolB-CL5443Contig1	pectinesterase	Ia. Cell wall	1.06667	1.04595	0.00366226	1.03086	0.946246	0.366795	1.04201	1.05682	0.0741939	1.03948	1.01176	-0.0023154	1.05525	1.0592	0.168304	1.10286	1.10987	-0.0325502	0.993091	1.04944	0.0405813	0.893157	1.03291	-0.407817	1.08246	1.04239	-0.0444486
SG_SGN-U209721	pectinesterase	Ia. Cell wall	0.892496	0.930263	-0.160895	1.07413	0.689947	0.636493	0.778083	1.04348	-0.195742	1.01267	1.037	-0.105653	0.845402	1.0914	-0.3576	1.03442	0.41575	0.959348	0.969663	0.939398	0.0366132	1.03462	0.275575	1.13502	1.06755	0.916243	-0.114178
SG_SGN-U211043	pectinesterase	Ia. Cell wall	0.596022	1.02096	-0.75424	1.04453	0.957625	-0.0565092	1.06588	0.671524	0.621739	1.01284	1.05575	0.00554024	0.538306	1.03237	-0.873206	0.490646	1.08632	-1.06381	0.969998	1.05707	-0.289706	0.914334	1.11947	-0.275675	0.804935	1.09237	-0.457203
GO_dr004P0016G14_F_ab1	pectin-glucuronyltransferase	Ia. Cell wall	1.04996	1.04341	0.00995703	1.06205	1.06606	0.0334276	1.07152	1.03947	-0.0301146	1.00681	1.05492	0.0565087	1.05826	1.08321	0.0620818	1.06642	0.757984	0.459151	0.996714	1.0757	0.207504	1.08603	1.08762	0.0536838	1.03117	1.07712	0.13817
GO_drpoolB-CL8534Contig1	pectin-glucuronyltransferase	Ia. Cell wall	1.01416	1.0241	0.0974467	1.05997	1.04786	0.00375146	1.0714	1.04355	-0.00967931	1.06679	1.00861	-0.0178447	1.02237	1.05016	0.146189	1.04915	0.692725	0.532406	0.996233	1.07872	0.140604	1.06747	1.02223	0.23217	1.02524	1.0532	0.216098
cn8095	Peptide-N(4)-(N-acetyl-beta-glucosaminyl)asparagine amidase	Ia. Cell wall	1.06034	1.02271	-0.10534	1.0831	1.03579	-0.0894953	1.04024	0.979435	0.19406	1.06718	1.01998	-0.0104478	1.1161	1.07647	0.0657262	0.794461	1.05322	-0.463743	1.07791	0.97812	-0.10042	1.07106	1.05294	0.182369	1.08105	1.02925	-0.10685
cn4456	peptide-N4-(N-acetyl-beta-glucosaminyl)asparagine amidase	Ia. Cell wall	1.04613	1.02591	-0.13697	1.06799	1.04579	-0.0265417	1.02387	1.03709	-0.107675	0.867351	1.00443	-0.361465	1.03824	1.08781	0.0604448	1.09328	1.11305	-0.0519007	0.936053	0.991849	-0.445908	1.06823	1.05454	0.172314	1.02505	1.05327	0.198167
GO_dr004P0013D14_F_ab1	Peptide-N4-(N-acetyl-beta-glucosaminyl)asparagine amidase	Ia. Cell wall	1.03012	1.03738	0.0738363	1.07552	1.02425	-0.113178	1.05451	1.06062	0.0578554	1.06294	1.02173	0.00361888	1.11756	1.09063	0.0204904	0.912809	1.06988	-0.310262	0.90389	0.995445	-0.483383	0.959474	1.06379	-0.235299	1.08216	1.07492	0.00642476
cn9972	Peptide-N4-(N-acetyl-beta-glucosaminyl)asparagine amidase A	Ia. Cell wall	1.01535	1.02673	-0.170605	1.05621	1.05926	0.091486	1.06592	1.04937	0.0819381	0.755507	1.00658	-0.456417	1.01065	0.931411	0.374516	1.07185	1.11352	-0.077853	0.968875	0.992823	-0.382047	1.06865	1.04831	0.188611	1.02495	1.0272	0.259391
cn9973	Peptide-N4-(N-acetyl-beta-glucosaminyl)asparagine amidase A	Ia. Cell wall	0.988355	1.02636	-0.197853	1.03615	1.07046	0.0848957	1.06954	1.06167	0.0246694	1.06753	0.989947	-0.170874	1.02437	0.990643	0.286897	1.0904	0.918687	0.274985	0.984648	0.980452	-0.396036	1.08222	1.05584	0.125981	1.02523	0.953698	0.305517
GO_dr001P0011B03_F_ab1	Peptide-N4-(N-acetyl-beta-glucosaminyl)asparagine amidase A	Ia. Cell wall	0.949631	1.00276	0.164491	1.02867	0.823156	0.313418	0.767256	1.03458	-0.550871	1.00657	0.296199	1.31007	1.11365	1.0186	0.141758	1.08765	0.457247	0.567493	1.07576	0.978202	0.0864691	0.563447	0.993672	-1.10332	0.957253	1.09286	-0.102639
SG_SGN-U211438	Peptide-N4-(N-acetyl-beta-glucosaminyl)asparagine amidase A	Ia. Cell wall	1.02348	1.02868	-0.177767	1.07182	1.03635	-0.0623401	1.00229	1.02869	-0.147414	1.00498	1.06482	0.0982411	1.09731	1.06427	-0.00734103	1.00985	1.08537	-0.188379	1.004	1.07527	0.320738	0.951592	1.04728	-0.268295	1.03637	1.09464	0.0658109
GO_dr004P0012D03_F_ab1	phosphoglucomutase	Ia. Cell wall	1.02796	1.031	-0.158439	1.06748	1.02567	-0.125654	0.832199	1.01297	-0.35594	1.00097	1.06473	0.112828	1.11333	1.04075	-0.0723625	1.00672	1.08958	-0.206963	1.07675	0.978911	-0.0733244	1.06659	1.07413	0.144674	1.03233	1.02917	-0.197292
GO_drpoolB-CL2263Contig1	phosphoglucomutase	Ia. Cell wall	1.02925	1.0434	0.0522698	1.0359	1.06756	0.0783218	1.01831	1.03655	-0.108077	1.01865	1.04371	0.040729	1.10897	1.05557	-0.0650564	0.843765	1.05004	-0.393062	0.939797	0.99506	-0.41028	1.01859	1.0504	-0.151955	1.04414	1.07756	0.0197147
GO_drpoolB-CL8009Contig1	phosphoglucosamine mutase	Ia. Cell wall	0.93731	1.02367	-0.227865	0.992728	1.02055	-0.238975	1.05921	1.01208	0.13285	1.03469	1.055	0.0342013	1.1151	1.04468	0.0797964	1.07726	1.13161	-0.0697968	1.07196	1.05615	0.0212071	1.07879	1.11824	0.0147981	0.898894	1.02821	-0.335751
GO_dr001P0010K18_F_ab1	plant cell wall protein	Ia. Cell wall	0.232926	1.00255	-1.05827	0.457849	1.0264	-0.606886	1.04265	0.845799	0.36461	1.05648	0.899787	0.578234	0.942462	1.03302	-0.307557	0.869654	1.07572	-0.418323	1.07658	0.978714	-0.114355	1.08142	1.06916	0.21459	1.05803	0.99038	0.0295513
cn2177	pollen Ole e 1 allergen and extensin family protein	Ia. Cell wall	1.088	1.02428	-0.0310514	0.739241	1.02349	-0.96201	1.04334	1.03693	-0.0969962	1.0005	1.06578	0.176383	1.09049	1.05631	-0.0110481	1.09048	0.974173	0.321808	1.02272	0.996948	-0.00655845	0.978432	1.06946	-0.362046	1.03406	1.08915	0.0351033
cn2230	pollen Ole e 1 allergen and extensin family protein	Ia. Cell wall	0.801004	1.01595	-0.27378	1.03124	1.06779	-0.155172	0.941885	0.87853	0.189875	1.07829	0.972661	0.112312	1.0195	0.432473	0.770261	0.690835	0.989015	-0.688333	0.634104	0.99971	-0.8086	1.07151	0.598926	0.615066	1.01907	0.783917	0.445768
cn2468	pollen Ole e 1 allergen and extensin family protein	Ia. Cell wall	1.08311	1.00318	0.221332	1.02003	0.913554	0.294819	1.03542	1.04865	-0.097333	0.646694	1.02751	-0.756526	1.0225	0.810699	0.622403	1.10064	0.732586	0.5541	0.994389	0.754506	0.509201	1.00178	0.0368966	2.03965	1.08926	1.07042	-0.0589972
cn2469	pollen Ole e 1 allergen and extensin family protein	Ia. Cell wall	1.0727	0.941051	0.220238	1.01711	0.617225	0.567573	1.01346	0.681042	0.512514	0.466634	0.989732	-0.91687	1.00901	0.679303	0.739146	1.09988	0.571059	0.526033	1.00964	0.264946	1.39196	1.00043	0.00210526	2.8871	0.522102	1.09544	-1.00377
cn2556	pollen Ole e 1 allergen and extensin family protein	Ia. Cell wall	0.741653	1.01075	-0.523838	1.02096	0.836007	0.38996	1.00329	0.920063	0.0935362	1.07645	1.06473	-0.0235249	1.03767	0.769538	0.326184	0.627308	1.02922	-0.660594	0.707565	0.998512	-0.734801	0.680903	1.10227	-0.702727	1.01402	0.43664	0.676936
cn2560	pollen Ole e 1 allergen and extensin family protein	Ia. Cell wall	1.0036	0.753081	0.487379	1.07474	1.05758	-0.0777925	1.03869	0.923688	0.294267	1.06574	1.02113	-0.016469	1.05485	1.08823	-0.0526723	0.936582	0.977361	-0.297054	1.0788	1.02831	-0.0767829	0.945429	1.03299	-0.219456	1.01434	0.449603	0.697024
cn264	pollen Ole e 1 allergen and extensin family protein	Ia. Cell wall	1.00935	0.979921	0.189239	1.05992	1.06389	0.0234792	0.860502	1.01486	-0.311437	1.00329	1.0648	0.106899	1.01112	0.953122	0.354303	1.06875	0.796978	0.43529	0.954466	0.990122	-0.478125	1.03806	1.10304	-0.129151	1.05301	1.0903	0.0341538
cn4094	pollen Ole e 1 allergen and extensin family protein	Ia. Cell wall	0.903714	1.02722	-0.157861	0.816287	1.05012	-0.290282	0.965578	1.02654	0.0434098	1.03386	0.762411	0.517384	1.05228	0.431181	0.527084	0.936116	0.943277	0.250098	1.03018	1.07759	0.0249954	0.547808	1.02717	-0.821225	1.02619	0.846804	0.429607
cn5161	pollen Ole e 1 allergen and extensin family protein	Ia. Cell wall	1.06274	1.04781	0.0144719	1.06888	1.0444	-0.0379698	1.0302	1.03059	-0.0935571	1.04373	1.02174	0.000685932	1.11379	1.04296	-0.0378169	1.08892	1.02082	0.188845	1.021	1.06068	0.0278255	1.06372	1.03429	0.223526	1.02068	0.965341	0.3168
cn5559	pollen Ole e 1 allergen and extensin family protein	Ia. Cell wall	0.795105	1.02106	-0.465586	1.0553	1.05087	0.153342	1.05782	0.990456	0.172448	1.06912	1.0639	0.0313326	1.08043	1.02028	0.132466	0.718871	1.0377	-0.544323	1.01489	0.983022	-0.282934	0.857173	1.08803	-0.625451	1.08276	1.0662	0.0782055
cn6310	pollen Ole e 1 allergen and extensin family protein	Ia. Cell wall	1.00205	0.735189	0.496027	1.0167	0.955251	0.242532	1.06763	1.06077	0.0114989	1.06773	1.04079	-0.00341944	1.11497	1.08967	-0.011763	0.918584	1.08543	-0.277072	0.459143	1.00027	-1.47754	0.640036	1.01116	-0.742557	1.02447	1.04316	0.226401
cn6311	pollen Ole e 1 allergen and extensin family protein	Ia. Cell wall	0.771629	1.02876	-0.603481	1.04473	1.06734	0.0482919	1.04023	1.05126	0.0929206	1.07007	1.01584	-0.0206731	0.996654	1.02215	-0.293014	0.973141	1.09288	-0.270722	1.04283	1.04623	-0.00142991	1.02244	1.09291	-0.146156	1.05101	1.09082	0.127297
cn1217	polygalacturonase	Ia. Cell wall	1.07768	1.00351	0.0645464	1.05352	1.05045	0.106728	0.951156	1.03675	-0.224475	1.06068	1.06557	0.130817	1.09097	1.081	0.0914628	1.05443	0.721948	0.499762	1.00934	1.00782	0.43484	1.02801	1.11341	-0.00202611	1.06814	0.470119	0.430839
cn2079	polygalacturonase	Ia. Cell wall	1.00207	0.411859	2.30602	1.03509	0.985227	-0.0837654	0.721694	1.00937	-0.601861	0.786793	0.988695	-0.561253	1.11398	0.977773	0.253894	1.0955	0.635553	0.393019	1.06424	1.0635	-0.0112312	0.60221	1.0575	-1.04063	0.691951	1.06457	-0.708389
cn2738	polygalacturonase	Ia. Cell wall	1.01333	0.671595	1.30328	0.82127	1.06604	-0.964818	0.127391	1.02959	-2.77522	1.00776	1.06473	0.105733	0.917972	1.02799	-0.704829	0.815839	1.09434	-0.71902	0.766185	0.979842	-1.88601	1.06519	1.06574	0.16718	1.04512	1.04837	-0.268093
cn3348	polygalacturonase	Ia. Cell wall	0.913045	0.984932	-0.147043	0.215762	1.043	-1.44077	0.925978	1.05132	-0.243914	1.04855	1.0397	0.124815	0.886733	1.02784	-0.593759	0.956731	0.488333	1.66132	1.00907	0.388497	1.72071	0.247251	1.03093	-2.35035	1.01535	0.426804	0.758422
cn3615	polygalacturonase	Ia. Cell wall	1.01629	0.951758	0.245724	1.07882	1.03914	-0.100051	0.997129	1.03705	-0.134422	1.06765	1.01519	-0.0581824	1.04386	1.06089	0.148132	1.09242	0.992354	0.178189	0.936174	1.07624	-0.0467225	1.00855	0.0563636	1.82797	1.09041	1.05704	-0.0539284
cn3860	polygalacturonase	Ia. Cell wall	1.06296	1.03304	-0.114458	1.01787	1.02238	-0.215679	1.03509	0.956659	0.234777	1.00638	1.06318	0.157723	1.09972	1.05577	-0.112726	1.02335	1.09619	-0.157812	0.968271	0.984772	-0.425988	0.977953	1.10418	-0.200956	1.0814	1.09264	-0.0430426
cn4012	polygalacturonase	Ia. Cell wall	1.00229	0.740386	0.482585	1.07256	1.04507	0.0869117	1.04446	0.924868	0.239934	1.00086	1.05723	0.181086	1.09052	1.05266	0.106106	1.08989	0.96226	0.280836	1.07725	1.07596	0.082219	1.05723	0.686577	0.60584	1.01618	0.560164	0.68996
cn6064	polygalacturonase	Ia. Cell wall	0.648577	1.01446	-0.21482	0.873705	1.03574	-0.298951	0.807173	0.866778	0.105198	0.567755	0.997943	-0.820089	0.55585	1.00851	-0.785608	0.926403	1.09455	-0.301997	0.954817	1.06766	-0.360461	1.07926	0.656762	0.352591	1.01143	0.384716	0.792642
cn6292	polygalacturonase	Ia. Cell wall	1.00162	0.632769	0.825857	1.0638	1.04903	0.00504673	1.00128	1.04386	-0.205361	1.0344	1.02171	0.00932347	1.03654	0.305672	3.07951	1.08786	1.12979	0.0176848	1.03692	0.978195	-0.518247	0.756246	1.03023	-0.757626	1.04348	1.09215	0.0976661
cn6293	polygalacturonase	Ia. Cell wall	1.02031	1.03709	0.0753823	1.01819	1.03294	0.163379	1.03852	0.979787	0.221576	1.02003	1.02975	0.0216637	1.02976	1.03002	0.262733	1.08942	0.66629	0.872261	1.01828	1.03602	0.00696569	0.903107	1.03793	-0.418497	1.02906	0.944452	0.598387
cn6294	polygalacturonase	Ia. Cell wall	0.834752	1.04209	-0.162105	1.03565	0.825102	0.423642	0.57384	1.00739	-0.717333	0.845502	1.00313	-0.425085	1.11259	0.954347	0.374107	0.726203	1.11395	-0.365269	0.672385	0.990052	-1.1297	1.00779	1.03796	0.42172	1.01823	0.871844	0.395462
cn6301	polygalacturonase	Ia. Cell wall	1.08916	1.0236	-0.060056	0.81665	1.03386	-0.674727	1.065	1.04993	0.0183219	1.00552	1.05812	0.299961	1.0564	1.07932	0.0152239	1.08445	1.13636	0.0325759	1.01229	1.00824	-0.000736727	1.08409	1.1073	0.00301643	1.03383	1.08957	0.0369718
cn6302	polygalacturonase	Ia. Cell wall	1.03933	0.995219	-0.0510758	0.792609	1.04877	-0.326115	0.756793	1.06048	-0.575576	1.0733	1.02399	-0.0637801	1.06611	1.00909	0.23441	0.949881	0.808289	-0.342804	0.997298	0.979797	-0.329881	0.97305	0.99283	-0.280729	0.944944	1.08578	-0.173531
cn6381	polygalacturonase	Ia. Cell wall	0.8791	1.02283	-0.443779	0.907929	1.02076	-0.338768	1.05136	1.0356	-0.063087	0.945765	1.05096	-0.21963	0.756872	1.02481	-0.482555	0.925278	0.993441	-0.335612	1.07892	1.03393	0.274382	0.122914	1.00176	-1.90406	1.0755	1.04302	-0.179789
cn6382	polygalacturonase	Ia. Cell wall	1.00489	0.907065	0.280185	1.00249	0.512787	0.698838	1.00137	0.389353	0.960916	0.575936	1.00584	-0.699661	0.925028	1.02123	-0.430669	0.897099	1.10231	-0.259145	1.07879	1.049	-0.048546	0.659282	1.01622	-0.661912	0.876026	1.02922	-0.298532
cn7297	polygalacturonase	Ia. Cell wall	1.03375	1.02258	-0.18603	1.04426	1.05765	0.0406063	0.659762	1.01643	-0.72412	1.00066	0.9892	0.341216	0.855715	1.06244	-1.00541	0.856332	1.1366	-0.462097	0.993558	1.05713	0.0725749	0.968313	1.09307	-0.402782	0.852661	1.02435	-0.383279
cn7658	polygalacturonase	Ia. Cell wall	1.02293	0.742182	0.459971	0.87363	1.01684	-0.373219	0.826217	1.03174	-0.402847	1.00654	0.323856	1.07433	0.63691	1.00966	-0.62961	0.758083	1.03671	-0.498222	1.05429	1.05233	0.00848876	1.08354	1.0812	0.171575	1.0769	0.850155	0.280568
cn7974	polygalacturonase	Ia. Cell wall	1.0948	1.04318	-0.0377544	1.05301	1.01917	-0.163942	1.05304	1.03648	-0.0748134	1.00333	1.05726	0.0676828	1.08659	1.03018	-0.152861	1.02576	1.09036	-0.160967	0.937325	0.979705	-0.521351	0.973656	1.08575	-0.254026	1.09398	1.0662	-0.0859866
cn8272	polygalacturonase	Ia. Cell wall	0.973092	1.02244	-0.251395	0.847343	1.05759	-0.224527	0.486228	1.01057	-0.792313	0.998022	0.888677	0.475768	1.05185	1.07501	0.137724	1.08723	0.978886	0.248675	0.944194	0.995059	-0.401051	1.05647	1.08132	-0.144917	1.08299	0.004	4.9147
GO_dr001P0003O11_F_ab1	polygalacturonase	Ia. Cell wall	0.873613	1.03152	-0.383222	0.917316	1.01473	-0.338544	0.859654	1.02902	-0.352642	1.00684	1.06455	0.127932	1.01967	0.894054	0.449699	1.07772	0.900579	0.307077	0.994175	1.07663	0.156586	1.08114	1.12851	0.0141955	1.07273	1.09281	0.0269287
GO_dr001P0010L08_F_ab1	polygalacturonase	Ia. Cell wall	1.01099	0.9953	0.148149	1.06814	1.06703	0.0115484	1.04623	1.04998	0.074326	1.01795	1.05527	0.0482391	1.03246	1.06574	0.147336	1.05602	0.735663	0.489119	1.07256	1.00913	-0.0631221	1.08172	1.13121	0.0368525	1.08087	1.03022	-0.100147
GO_dr001P0012G06_F_ab1	polygalacturonase	Ia. Cell wall	1.0898	1.02298	-0.0564118	1.03363	1.06533	0.0690082	1.03603	0.939082	0.331501	1.00795	0.990831	-0.414497	1.09426	1.06382	-0.0186043	1.01885	1.09553	-0.192878	1.00082	1.03347	0.0113257	1.08275	1.10775	-0.00345229	1.0431	1.08246	0.0219964
GO_dr001P0020E02_F_ab1	polygalacturonase	Ia. Cell wall	1.09184	1.02257	-0.0559195	1.02949	1.06717	0.0692329	1.07111	1.04308	-0.00794642	1.06754	0.988399	-0.257618	1.10592	1.04519	-0.0273134	1.10345	1.11823	-0.0115894	0.996349	1.03031	0.0125275	1.07289	1.13126	0.0423597	1.03515	1.09434	0.0348522
GO_dr004P0001H12_F_ab1	polygalacturonase	Ia. Cell wall	1.07858	0.669587	0.536747	0.604721	1.01887	-0.61534	0.99063	0.849207	0.108328	1.00095	1.06386	-0.451941	0.522674	1.05729	-0.6539	0.799015	0.894538	-0.359805	0.902034	1.07768	-0.578277	0.329558	1.04899	-1.01137	0.651047	1.0258	-0.561021
GO_dr004P0015B16_F_ab1	polygalacturonase	Ia. Cell wall	1.014	1.00176	0.126814	0.794224	1.0122	-0.415537	0.97308	1.02983	-0.177731	1.00384	1.01441	0.262383	1.10486	0.368337	1.33535	1.00036	0.108718	2.07689	1.00467	0.392358	1.42667	1.03143	0.613675	0.730813	1.02528	0.525457	0.652978
GO_dr004P0016D02_F_ab1	polygalacturonase	Ia. Cell wall	0.940634	1.02275	-0.200912	0.956834	1.02242	-0.25747	1.07308	1.05566	0.00635297	1.00142	1.06605	0.144511	1.02455	0.773647	0.434787	1.01737	0.404925	0.960237	0.992694	0.980676	0.436975	1.04444	0.728155	0.608744	1.01981	1.02864	-0.219231
GO_drpoolB-CL4304Contig1	polygalacturonase	Ia. Cell wall	1.0668	1.04253	-0.00522265	1.04696	1.02268	-0.166566	0.987984	1.02955	-0.140075	0.998359	1.06304	0.131625	1.06927	1.05377	-0.0995977	1.09844	1.13491	0.052475	0.997176	1.0668	0.108383	1.06896	1.09649	0.114268	1.05268	1.08354	0.0182526
GO_drpoolB-CL5535Contig1	polygalacturonase	Ia. Cell wall	1.01335	1.00334	0.143209	1.07746	1.03052	-0.0729808	1.03692	0.97806	0.182476	1.08321	0.988409	-0.131039	1.07616	1.08851	0.0345741	1.10093	1.11031	0.0601567	1.07862	1.07115	0.069809	1.02936	1.09145	-0.130894	1.09005	1.04411	-0.0524721
GO_drpoolB-CL6337Contig1	polygalacturonase	Ia. Cell wall	0.92165	0.923476	0.00524669	0.753168	1.01914	-0.513085	1.02455	0.629687	0.65118	1.07459	1.05909	0.166621	0.347385	1.00539	-1.20395	0.735204	1.07845	-0.669269	0.936271	0.989454	-0.562367	0.600921	1.12708	-0.449343	0.758928	1.04529	-0.633993
GO_drpoolB-CL8188Contig1	polygalacturonase	Ia. Cell wall	0.893423	1.02666	-0.29712	1.02382	0.770595	0.544573	1.00087	0.383833	1.07078	0.986834	1.04142	-0.316614	0.822061	1.03217	-0.513253	0.798462	1.05392	-0.421459	0.869213	1.04291	-0.68253	0.500905	1.09089	-0.731413	0.439936	1.02403	-0.879067
GO_drpoolB-CL9156Contig1	polygalacturonase	Ia. Cell wall	0.617063	1.02562	-0.767119	1.04695	1.05352	-0.136391	1.03361	0.990622	0.199553	1.07909	1.04023	-0.0838143	1.11404	1.06889	0.14613	0.890844	1.09671	-0.460497	1.07088	1.07971	0.193252	1.07	1.07056	0.231756	1.02682	0.987054	0.417042
GO_drs12P0007H16_F_ab1	polygalacturonase	Ia. Cell wall	1.0827	0.633152	1.63864	0.987985	1.02142	-0.290239	0.536401	1.02642	-1.3518	1.07902	1.04358	-0.0689703	1.09491	1.032	0.00943384	1.00276	1.09878	-0.115838	1.05084	1.05682	-0.131987	1.06553	0.924736	0.571598	0.304405	1.02047	-1.48022
GO_drs12P0007H16_R_ab1	polygalacturonase	Ia. Cell wall	1.09425	1.04834	-0.00562774	0.955954	1.01852	-0.304431	0.756741	1.02693	-0.512684	1.00117	0.920097	0.410553	1.08641	1.06564	-0.134278	0.52782	1.01833	-0.823247	1.07613	1.05077	-0.0476957	0.766184	1.01938	-0.513231	0.944826	1.03036	-0.329904
GO_drs21P0009K07_F_ab1	polygalacturonase	Ia. Cell wall	1.00184	0.829091	0.35812	0.929577	1.03122	-0.347332	1.0417	0.904045	0.402139	0.576448	1.05435	-2.07444	1.11511	1.06742	-0.00103589	0.674618	1.09647	-0.733128	0.576004	1.00151	-1.24307	0.970042	1.11069	-0.146236	1.08998	1.0398	-0.0686019
IP_PHBS011I14u	polygalacturonase	Ia. Cell wall	1.01711	1.00522	0.134693	0.948736	1.01689	-0.312974	0.793506	1.01215	-0.434847	1.00599	0.90978	0.380557	1.0914	0.538166	0.956553	1.00108	0.167792	1.82137	1.00772	0.534943	1.16656	1.06498	0.904347	0.434694	1.01578	0.375588	0.859935
SG_SGN-U211896	polygalacturonase	Ia. Cell wall	0.95754	1.04812	-0.154678	1.01886	0.676109	0.594415	1.04253	1.03254	0.0763629	1.06671	1.05807	0.108335	0.5135	1.01164	-0.711466	0.396311	1.02018	-0.984959	0.635783	0.991198	-0.729168	1.0516	1.04905	0.0878379	0.956622	1.0292	-0.364403
cn10315	polygalacturonase (pectinase)	Ia. Cell wall	0.972582	1.04418	-0.30893	1.02458	1.06996	-0.181956	1.0714	0.88556	0.280211	1.07651	0.905397	0.244261	0.489619	1.01532	-0.946355	0.322553	1.00869	-1.11579	0.968376	0.979103	-0.32269	0.59596	1.10092	-0.626223	0.696224	1.09301	-0.557193
cn4011	polygalacturonase (pectinase)	Ia. Cell wall	1.00946	0.987167	0.181133	1.04207	1.06755	0.0560264	1.06845	1.05289	0.0454463	1.07524	0.993466	-0.163601	1.01164	0.847558	0.500964	1.08185	0.888499	0.338525	1.00334	1.06296	0.292827	1.05171	0.992779	0.274935	1.02495	1.07573	0.157815
GO_drpoolB-CL260Contig1	polygalacturonase (pectinase) family protein	Ia. Cell wall	1.04818	0.726497	0.482147	0.496422	1.01278	-0.702209	1.00192	0.975409	-0.00981811	1.07817	1.06562	-0.178695	0.65329	1.01994	-0.635474	0.984173	0.461136	-0.191889	1.03983	1.07505	-0.0926569	0.0451852	1.00049	-2.62681	1.08127	1.04495	-0.104559
GO_drpoolB-CL9530Contig1	polygalacturonase (pectinase) family protein	Ia. Cell wall	1.00043	0.418947	1.09259	1.06638	0.675251	0.601278	1.00603	0.714076	0.525187	1.02502	1.01563	0.215454	1.11383	0.399829	1.27061	1.00539	0.297614	1.36035	1.00421	0.868593	0.696395	1.04703	0.876508	0.475613	1.0147	0.415901	0.929335
GO_drpoolB-CL9648Contig1	polygalacturonase (pectinase) family protein	Ia. Cell wall	1.07215	1.04486	0.0256632	1.06193	1.06708	0.0362956	1.03962	1.00967	0.168222	1.04059	1.02883	0.011861	1.11334	1.08175	0.0245623	1.08984	1.06355	0.145551	1.00268	1.07646	0.293241	1.0444	0.923256	0.373089	1.02498	1.06288	0.201241
GO_drpoolB-CL1588Contig1	polygalacturonase / pectinase	Ia. Cell wall	1.02714	1.04815	-0.119053	0.889941	1.02107	-0.380046	1.03974	0.835749	0.578205	0.575217	0.999539	-0.750093	1.03085	0.894806	0.343081	1.08846	0.433396	1.55226	1.00386	0.726026	0.759842	1.06966	0.904222	0.370992	0.472652	1.01508	-0.813594
cn3627	polygalacturonase 7	Ia. Cell wall	1.02218	1.03943	0.0734766	1.04716	1.07208	-0.0645573	1.06456	1.05868	0.0702898	1.00104	0.96441	0.390378	1.08646	1.09144	-0.1208	1.10023	1.01429	0.161172	1.00885	0.844789	0.656904	1.01775	1.1054	-0.0984784	1.08956	1.04298	-0.0714833
cn2862	polygalacturonase inhibitor protein	Ia. Cell wall	1.05895	1.0429	-0.102629	1.07066	1.04784	-0.0409095	1.01673	1.03102	-0.11204	1.05322	0.990608	-0.207319	1.11505	1.04514	-0.0658671	1.08848	0.976662	0.23528	0.996757	1.07396	0.163899	1.01562	0.392671	0.993363	1.0126	0.545035	0.6376
cn8773	polygalacturonase inhibitor protein	Ia. Cell wall	1.08676	1.02401	-0.0666466	0.984501	1.01606	-0.259763	1.00002	1.03646	-0.124107	0.99867	1.0542	0.209132	1.072	1.03599	-0.164443	1.08585	1.13586	0.0407563	1.07652	0.981273	-0.0631486	1.0509	0.911546	0.413506	1.02615	1.04455	0.203749
IP_PHBS010K16u	polygalacturonase inhibitor protein	Ia. Cell wall	1.085	1.04229	-0.0712709	1.07365	1.03676	-0.123832	0.796216	1.01073	-0.437743	1.08226	1.00936	-0.12002	1.05046	1.05566	-0.00969125	1.08929	1.0334	0.169975	0.993104	1.06118	0.163405	1.04516	0.693453	0.624931	1.0238	0.947378	0.273676
cn4452	polygalacturonate 4-alpha-galacturonosyltransferase	Ia. Cell wall	1.08117	1.02316	-0.0834116	1.06467	1.06683	0.0238255	1.07074	1.0475	0.00739103	1.0021	1.06502	0.102314	1.07245	1.07499	0.0680163	1.08913	1.13144	0.0328017	1.05242	0.984902	-0.213786	1.0817	1.12145	0.0397248	1.0644	1.03001	-0.138505
GO_drpoolB-CL3628Contig1	polygalacturonate 4-alpha-galacturonosyltransferase	Ia. Cell wall	1.01197	1.0058	0.136342	1.04951	1.06674	0.0417399	1.04181	1.05327	0.0881467	0.99842	1.06572	0.167215	1.02834	1.07175	0.119511	1.08385	0.950424	0.2666	1.07331	0.980433	-0.156064	1.08295	1.11671	0.0014575	1.03616	1.0937	0.0761956
GO_drpoolB-CL7627Contig1	polygalacturonate 4-alpha-galacturonosyltransferase	Ia. Cell wall	1.03879	1.02539	0.0610403	1.07621	1.04623	-0.0482909	1.0395	0.966746	0.228988	1.07065	1.05609	0.0041502	1.0139	0.984933	0.249901	1.04382	0.631798	0.594346	1.0781	1.03204	-0.182905	1.0853	1.11801	0.0502401	1.032	1.09417	0.0809254
GO_drpoolB-CL8469Contig1	polygalacturonate 4-alpha-galacturonosyltransferase	Ia. Cell wall	1.02393	1.03331	0.0782134	1.06993	1.06653	-0.0039824	1.03183	0.977481	0.19998	1.00374	0.979311	0.333772	1.10497	1.07909	-0.186382	1.08758	1.06517	0.136678	0.993005	1.07182	0.112585	0.958339	1.05377	-0.240334	1.02491	1.06604	0.177278
GO_drpoolB-CL8640Contig1	polygalacturonate 4-alpha-galacturonosyltransferase	Ia. Cell wall	1.02595	1.04394	0.055717	1.07025	1.03642	-0.0484126	1.03791	1.03639	0.125628	0.998641	1.06225	0.157392	1.10541	1.08876	0.051658	1.07189	1.09906	-0.097892	1.05092	0.984581	-0.210584	1.07609	1.08867	-0.0529432	1.00672	1.02865	-0.235877
IP_PHBS006D12u	polygalacturonate 4-alpha-galacturonosyltransferase	Ia. Cell wall	1.0777	1.02304	-0.088774	1.03702	1.06595	0.0528919	0.941727	1.02505	-0.233015	1.0287	1.04028	0.0260863	1.08171	1.04498	-0.107477	0.956842	1.07271	-0.258435	0.916418	0.996946	-0.460207	0.966373	1.0403	-0.216511	1.06483	1.09435	0.00951152
SG_SGN-U210323	polygalacturonate 4-alpha-galacturonosyltransferase	Ia. Cell wall	1.02055	0.403077	1.02503	0.709953	0.955159	-0.128856	0.965461	0.966985	0.0391733	1.02769	0.746866	-0.321299	0.939551	0.41288	0.705299	0.856048	0.811721	-0.292058	0.659417	1.05686	-1.12352	1.076	0.486143	0.181653	0.968074	0.42363	0.198579
cn2839	proline-rich cell wall protein	Ia. Cell wall	0.752755	1.01181	-0.484815	1.04673	1.04015	-0.183443	0.793709	1.03684	-0.423829	1.08041	1.0438	-0.0309254	1.11516	1.08279	-0.0174714	1.05672	1.09844	-0.106879	1.0541	0.978617	-0.202152	0.976577	1.07235	-0.230093	0.585314	1.02857	-0.541791
cn8083	proline-rich cell wall protein	Ia. Cell wall	1.00806	0.984777	0.183758	1.01185	0.916099	0.283621	1.0255	0.927691	0.265607	0.768868	1.00655	-0.440721	1.0865	1.05825	-0.151405	1.00247	0.167632	1.81796	1.00809	0.444682	1.18273	0.742874	1.02468	-0.51722	1.04308	0.106865	1.72896
cn8084	proline-rich cell wall protein	Ia. Cell wall	1.05555	1.01078	0.166676	1.01204	0.86404	0.33568	1.0054	0.716948	0.511855	0.707641	1.00691	-0.516437	1.11479	1.08062	0.0287052	1.00111	0.114186	2.04928	1.00627	0.592131	1.07057	0.86089	1.05145	-0.374491	1.02623	0.116	1.66498
GO_drpoolB-CL870Contig1	proline-rich cell wall protein	Ia. Cell wall	0.839479	1.02084	-0.384672	1.06758	1.04627	0.0491637	1.07109	0.97018	0.103352	0.979784	0.995457	-0.280966	0.521881	1.04636	-0.452294	0.849619	1.07963	-0.466627	0.85209	0.994347	-0.584021	0.692362	1.01075	-0.587532	1.01512	0.599207	0.572328
cn4571	proline-rich family protein	Ia. Cell wall	1.04941	1.03728	0.0597513	1.05266	1.01903	-0.164468	0.794267	1.01067	-0.428366	1.00546	0.694177	0.601867	1.02809	1.07856	-0.126363	1.06289	0.734118	0.521056	0.244583	1.00031	-2.32202	1.06903	0.559393	0.588995	0.818517	1.02872	-0.407485
GO_dr004P0002B04_F_ab1	proline-rich family protein	Ia. Cell wall	1.0721	1.04839	-0.00668838	1.04529	1.02341	-0.173474	1.02304	1.04396	-0.0771285	1.01398	1.06554	0.0916587	1.07712	1.06504	0.133124	1.00975	1.1354	-0.15187	0.722831	0.980438	-0.807004	1.081	0.957692	0.346464	1.06311	1.09511	0.0523537
GO_dr004P0008L07_F_ab1	proline-rich family protein	Ia. Cell wall	1.01337	1.00304	0.147416	1.02021	1.01978	0.184318	1.07376	1.05432	0.0462368	1.005	0.911004	0.392259	1.08465	0.979733	-0.0851995	1.07835	0.493591	0.724533	0.870594	1.04359	-0.718954	1.05628	0.483412	1.16466	1.06218	1.02252	0.117247
GO_dr004P0023C05_F_ab1	proline-rich family protein	Ia. Cell wall	0.958076	1.0289	-0.235127	1.08169	1.06853	-0.00548245	1.04871	0.999648	0.121055	1.06742	1.0559	0.0110927	1.05705	1.08863	0.0551188	1.08997	1.13443	0.0266437	0.984697	0.986605	-0.371442	1.07083	1.09583	0.099172	0.537598	1.01156	-0.695705
GO_drpoolB-CL5862Contig1	proline-rich family protein	Ia. Cell wall	1.00197	0.867718	0.32811	1.01774	0.958945	0.2529	1.03382	0.912007	0.317791	0.999223	1.06404	0.138823	1.01195	0.896616	0.390834	1.00869	0.28377	1.35508	0.994182	1.06291	0.277669	1.02683	0.346447	0.961007	1.01706	0.70133	0.478744
GO_drpoolB-CL8312Contig1	proline-rich family protein	Ia. Cell wall	1.0509	1.04746	0.0258001	1.06975	1.04001	-0.0383105	1.06614	1.04888	0.0139464	1.04842	1.01126	-0.00486169	1.08241	1.06693	-0.00528968	1.08654	1.13656	0.0332045	1.07521	0.981421	-0.118564	1.06785	1.07704	-0.0804544	1.05307	1.07269	0.00540294
SG_SGN-U211051	proline-rich family protein	Ia. Cell wall	0.857413	1.02377	-0.649956	1.07974	1.06731	0.0161763	0.694638	1.00665	-0.570211	1.06571	1.0647	0.0652331	1.05299	1.02454	0.218015	0.903158	0.945511	0.276082	1.04374	1.0733	0.236088	1.05758	0.789147	0.150402	0.730141	1.0241	-0.51549
cn10412	proline-rich protein	Ia. Cell wall	0.745477	1.02483	-0.499961	0.934757	0.88162	0.162269	1.05892	0.851476	0.142692	1.07564	1.00302	0.0319189	1.07977	1.01858	0.233292	1.08847	0.51828	0.884902	0.821964	1.02528	-1.56865	1.07865	0.878169	0.536223	1.07346	1.05446	-0.0477984
cn10413	proline-rich protein	Ia. Cell wall	0.848025	1.01909	-0.371698	1.05337	0.96884	0.202079	0.925034	1.00815	-0.15917	1.07222	1.05804	0.0977973	0.75851	1.02786	-0.72024	0.735361	1.07731	0.0992966	0.828194	0.991864	-0.737804	1.00184	1.11801	-0.0619558	1.09212	1.04323	0.0762869
cn1122	proline-rich protein	Ia. Cell wall	1.03698	1.02582	-0.179455	1.06761	1.04416	-0.0206927	1.06093	1.03599	-0.0508293	0.998562	1.06311	0.13736	1.06937	1.08339	-0.0704271	1.064	0.578373	0.719269	0.795873	1.07636	-0.582084	1.05649	0.265065	0.940621	0.782093	1.02397	-0.457236
cn1544	proline-rich protein	Ia. Cell wall	0.75695	1.01333	-0.475803	0.830571	1.06527	-0.232272	1.02274	0.979716	-0.0272422	1.02561	0.959264	0.249991	1.11379	1.09133	0.00324174	1.05548	0.58102	0.69612	1.07796	1.07653	0.0372868	1.06808	1.08139	0.0189348	0.896599	1.09363	-0.419261
cn1791	proline-rich protein	Ia. Cell wall	0.837419	0.945395	-0.171882	0.829385	1.04844	-0.303179	1.01866	0.527519	0.841612	0.984898	1.05688	-0.199783	0.568418	1.02172	-0.820302	0.552193	1.06851	-0.878731	0.785103	0.995338	-0.672657	0.425699	1.09038	-0.748004	0.581518	1.03005	-0.745069
cn1792	proline-rich protein	Ia. Cell wall	1.05701	0.660274	0.740203	0.372175	1.01716	-0.851439	0.98555	0.812721	0.012188	1.0214	0.988966	-0.617388	1.03994	1.02049	0.140415	0.964614	0.933725	-0.267922	0.879126	1.03256	-0.57081	0.239151	1.02498	-1.25786	1.03733	1.08835	-0.141825
cn1793	proline-rich protein	Ia. Cell wall	1.01782	0.7656	0.904462	1.05135	0.916106	0.307608	1.02096	1.03094	-0.118378	1.08296	1.02509	-0.0890191	1.03893	1.00608	0.352348	1.09088	0.866597	0.363625	0.996311	1.06642	0.112909	1.07526	1.0361	0.366728	1.01199	1.03071	-0.318187
cn1794	proline-rich protein	Ia. Cell wall	0.692631	1.01075	-0.593154	0.603544	1.02417	-0.533611	1.07076	0.910388	0.178986	1.00426	0.998669	0.25382	1.08051	1.04243	-0.15962	1.08846	0.826497	0.371756	1.05168	1.07147	-0.205925	1.04167	1.09837	-0.0515725	0.833979	1.08345	-0.472423
cn203	proline-rich protein	Ia. Cell wall	0.0866667	1.00123	-1.51034	0.436757	1.0088	-0.819841	0.375049	1.00253	-1.23554	1.03383	0.88247	0.321289	1.11183	1.07114	0.0324158	1.06683	1.13259	-0.0180545	0.581808	0.978517	-1.79342	0.738216	1.08722	-0.525734	1.00659	0.905222	0.0532096
cn2179	proline-rich protein	Ia. Cell wall	1.09197	0.951461	0.0651561	1.05092	0.345936	1.08521	0.898496	1.05069	-0.2314	0.634367	0.990546	-0.700107	1.06444	0.464942	0.999197	0.782091	0.875496	-0.0967099	0.643798	1.06419	-1.04368	0.674964	1.08597	0.0539496	0.964968	0.852359	0.18205
cn2180	proline-rich protein	Ia. Cell wall	0.767223	1.02238	-0.561252	0.765255	1.0198	-0.468766	0.877934	1.05702	-0.159626	0.938178	1.06306	-0.351917	1.11236	0.989368	0.237021	1.04026	0.336738	1.26745	0.645749	0.995076	-0.827576	0.202138	1.0028	-1.67904	0.944656	1.08524	-0.228951
cn2181	proline-rich protein	Ia. Cell wall	0.945504	1.03596	-0.194133	1.04627	0.663416	0.392381	1.03348	0.954272	-0.107593	1.05969	1.06343	-0.0706667	1.00852	0.634804	0.659002	1.01395	0.346121	1.0691	1.05395	1.07606	0.156917	1.06979	0.804809	0.375931	1.04521	1.09076	-0.148152
cn2182	proline-rich protein	Ia. Cell wall	0.755492	1.01752	-0.49605	0.847628	1.07004	-0.223744	1.07124	0.912565	0.123659	0.998557	0.975731	0.314798	1.09871	1.0767	-0.103852	1.03606	0.564104	0.722955	1.00263	0.978594	-0.363391	1.07689	1.08058	0.0555128	0.885629	1.08747	-0.424595
cn2183	proline-rich protein	Ia. Cell wall	0.787524	1.01475	-0.443107	1.0403	1.06874	-0.0842681	0.947851	1.01409	-0.119098	1.07264	1.06416	0.00800098	1.10733	1.07798	0.076913	1.0617	0.588774	0.692813	1.06377	1.0634	-0.125191	1.05856	1.0916	0.00240708	0.956137	1.09103	-0.313419
cn2184	proline-rich protein	Ia. Cell wall	1.0248	0.94677	0.258825	1.06641	0.523478	1.45069	1.07144	0.869663	0.362969	1.07227	0.99024	-0.073022	1.05264	0.904659	0.659914	0.996958	0.768577	0.84515	0.956221	0.981177	-0.893246	0.839348	1.12887	-1.06798	0.906341	1.02951	-0.366149
cn2185	proline-rich protein	Ia. Cell wall	1.00948	0.60747	0.664092	0.770841	1.04586	-0.505544	1.01693	0.705382	0.760562	0.846217	1.05551	-0.133839	0.456513	1.05634	-0.833823	0.358804	1.09213	-0.845964	0.724441	0.988463	-0.665904	0.377707	1.03715	-1.0403	1.07683	0.847468	0.125214
cn2186	proline-rich protein	Ia. Cell wall	0.718925	1.02664	-0.625626	0.213523	1.03068	-1.32316	0.54323	1.02866	-0.759387	1.05919	1.06473	0.00097256	0.790178	1.02248	-0.426325	1.08524	0.910138	0.399718	1.01634	1.07428	-0.156459	0.498763	1.03579	-1.11726	0.431943	1.01808	-0.926147
cn2187	proline-rich protein	Ia. Cell wall	0.742174	1.01445	-0.510731	0.813238	1.06559	-0.250792	1.07092	0.902357	0.178644	1.01857	1.03218	0.209001	1.11325	1.08644	-0.0553898	1.04938	0.610296	0.655989	1.05652	1.05769	-0.202435	1.0352	1.1284	-0.0827487	0.948958	1.04538	-0.306621
cn2840	proline-rich protein	Ia. Cell wall	0.772525	1.01245	-0.467251	0.944909	1.01624	-0.311159	0.91726	1.03507	-0.267007	1.06984	1.03786	0.0101989	1.11341	1.03482	-0.0735456	1.10154	1.11365	-0.0341435	1.0765	0.979301	-0.0981204	1.07826	1.10306	-0.0416318	0.533629	1.01723	-0.649499
cn8678	proline-rich protein	Ia. Cell wall	1.00235	0.5949	0.709263	1.02234	0.668748	0.506491	0.93974	1.05606	-0.15118	1.00915	0.883082	0.485444	1.05239	1.09168	-0.0860706	1.07773	1.12676	-0.0444109	1.00326	0.625015	1.15673	0.276037	1.02681	-1.16205	1.03783	0.000454545	3.57433
GO_drpoolB-CL6565Contig1	proline-rich protein precursor	Ia. Cell wall	1.03549	1.04423	-0.118592	1.0177	0.517054	0.72223	0.861775	1.05378	-0.322814	1.06009	1.05709	0.0268699	1.00902	0.356918	1.22926	0.593492	1.07326	-0.708485	0.74447	0.978706	-0.835646	0.946427	1.07883	-0.232402	0.995445	1.07637	-0.0751096
GO_dr004P0006O15_F_ab1	RHAMNOGALACTURONAN XYLOSYLTRANSFERASE	Ia. Cell wall	0.884945	1.03081	-0.307647	1.0685	1.0562	-0.0166948	0.891648	1.02404	-0.262112	1.05814	1.05094	0.135653	1.03602	1.08935	-0.0717004	0.736861	1.04833	-0.517715	1.01239	0.979821	-0.38622	1.06876	1.01376	0.247496	1.05883	1.0678	0.194376
GO_dr004P0006N19_F_ab1	secondary cell wall-related glycosyltransferase	Ia. Cell wall	1.01583	1.01687	0.114873	1.06633	1.05535	0.0115409	1.06444	1.03089	0.114999	0.998549	1.05725	0.202454	1.08372	1.05909	-0.111838	1.02905	1.12326	-0.124712	0.897099	0.9808	-0.435622	0.912379	1.04981	-0.313883	1.09166	1.04102	-0.0757361
GO_drpoolB-CL3042Contig1	secondary cell wall-related glycosyltransferase	Ia. Cell wall	1.0094	0.999582	0.148612	1.01845	1.01612	0.175014	1.07072	1.04997	0.0188453	1.06774	0.991447	-0.0559053	1.01121	0.949613	0.335893	1.04499	0.649813	0.587957	0.996464	1.07969	0.214705	1.07028	1.07303	0.116251	1.0248	1.06252	0.205037
IP_PHBS006K05u	secondary cell wall-related glycosyltransferase	Ia. Cell wall	1.07442	1.04402	-0.0375453	1.06701	1.00023	0.0892115	0.932927	1.05942	-0.189785	1.00055	1.0313	0.221104	0.996741	1.04049	-0.302062	1.02569	1.11072	-0.0407773	0.96119	1.03608	-0.315375	1.04016	0.894048	0.398709	1.02886	1.08835	0.0862437
cn3476	structural constituent of cell wall	Ia. Cell wall	1.08184	1.04594	0.0302647	1.06264	1.06658	0.0486593	1.06584	1.06105	0.0401003	1.06765	1.02499	-0.0241344	1.01094	0.937277	0.35764	1.03435	1.09596	-0.160521	1.06756	1.03602	-0.0311988	1.08001	1.09842	0.0509102	1.07711	1.06339	-0.105837
GO_drpoolB-CL5500Contig1	structural constituent of cell wall, putative [Ricinus communis]	Ia. Cell wall	1.029	0.990722	0.22908	1.01877	1.00587	0.20399	1.0505	1.05719	0.0494418	1.08356	0.990026	-0.124137	1.10513	1.04418	-0.026033	1.088	0.924486	0.411163	1.07808	1.0561	-0.132603	1.06978	1.06743	0.233444	0.906032	1.02889	-0.349503
GO_drpoolB-CL7681Contig1	structural constituent of cell wall, putative [Ricinus communis]	Ia. Cell wall	1.07551	1.04467	-0.0339423	1.01532	0.91547	0.292496	1.00671	0.784137	0.4452	1.03305	1.06242	0.101962	0.984093	1.03644	-0.395263	0.87661	1.11188	-0.253001	1.07761	1.07608	-0.0623985	0.96143	1.10025	-0.258391	1.06578	1.095	0.0380817
GO_drpoolB-CL6159Contig1	tyrosine-rich hydroxyproline-rich glycoprotein	Ia. Cell wall	1.09225	0.904351	0.377639	1.05044	1.06697	0.0829816	0.822289	1.04855	-0.356487	1.0688	0.994076	-0.0670653	0.609005	1.09129	-1.14489	0.817953	1.07973	-0.535095	0.993677	1.0718	0.117392	1.07141	1.12499	0.0406199	1.00794	0.253636	0.984744
cn6843	UDP-3-O-[3-hydroxymyristoyl] glucosamine N-acyltransferase	Ia. Cell wall	1.09047	1.0433	-0.0367735	1.01034	0.764128	0.44894	1.03711	1.00346	0.150291	1.01105	1.00094	-0.229207	1.03556	0.99391	0.192334	1.09886	1.11291	-0.0621728	0.996233	1.07743	0.163334	1.06106	1.01666	0.26053	1.02443	1.05983	0.190801
cn542	UDP-apiose/xylose synthase	Ia. Cell wall	1.05385	1.04427	0.013745	1.08296	1.04288	-0.0708097	1.03971	1.03971	0.110435	1.08235	0.990222	-0.1079	1.08363	1.09022	0.0404969	1.01875	1.10234	-0.133414	1.07678	0.980862	-0.0941639	0.995558	1.05294	-0.180394	1.07501	1.05481	-0.0302327
cn6063	UDP-apiose/xylose synthase	Ia. Cell wall	1.03246	1.0359	0.0665469	1.047	1.02171	-0.172703	1.05921	1.05469	0.0312057	1.07614	0.98951	-0.0882543	1.00915	0.886106	0.433063	1.07359	0.857292	0.359749	1.02974	1.02878	-0.0196305	1.07916	1.09968	-0.0384451	1.06328	1.03054	-0.152681
cn8007	UDP-apiose/xylose synthase	Ia. Cell wall	1.00001	1.02569	-0.20644	1.08286	1.04761	-0.111509	1.04197	0.998801	0.193464	0.974348	0.990485	-0.455253	0.73102	1.03422	-0.7979	1.09779	1.1263	0.00240312	0.997019	1.08004	0.347422	1.06834	0.884848	0.785835	1.01329	0.595547	0.603133
cn5701	UDP-arabinose 4-epimerase	Ia. Cell wall	1.00346	0.89233	0.29628	1.07549	1.05341	-0.0810755	0.969388	1.02631	-0.169789	1.00274	1.03304	0.232849	1.00906	0.82429	0.489863	1.08167	0.910427	0.305567	1.07581	0.978419	-0.112351	1.06529	1.05776	0.179187	1.05278	1.08916	0.0838328
cn3558	UDP-Glc-4-epimerase	Ia. Cell wall	0.818943	1.0183	-0.419627	0.661491	1.00884	-0.499746	1.02269	0.881314	0.356118	0.956574	1.00324	-0.279366	1.07256	1.02813	-0.194401	1.10219	1.11341	-0.044997	0.993213	1.07446	0.160669	1.02662	1.05267	-0.145794	0.690566	1.02165	-0.525127
cn5147	UDP-Glc-4-epimerase	Ia. Cell wall	0.780727	1.01304	-0.458082	0.886138	1.01293	-0.339889	1.02811	0.95468	0.241189	0.924732	1.00387	-0.308358	0.972753	1.01839	-0.272086	1.08798	1.12478	0.0616038	0.997949	1.07852	0.200572	1.05749	1.0599	-0.106194	0.944785	1.02646	-0.292588
cn5148	UDP-Glc-4-epimerase	Ia. Cell wall	0.781083	1.01637	-0.47235	0.971779	1.01718	-0.266092	1.05866	1.04682	0.0740071	1.01261	1.0022	-0.23219	0.906438	1.01483	-0.348041	1.07939	1.09712	-0.0922889	1.00544	1.07598	0.282108	1.0804	1.10645	-0.0299837	0.893356	1.02853	-0.349091
cn7770	UDP-Glc-4-epimerase	Ia. Cell wall	0.955838	1.02778	-0.245654	1.03114	1.01805	-0.204345	1.04327	1.03658	-0.0706373	0.999717	1.06368	0.136281	1.08478	1.08253	0.0221086	1.07954	1.10795	-0.0783406	0.997253	1.07672	0.134542	1.03837	1.06389	-0.124043	1.05918	1.02893	-0.184527
GO_dr001P0019F12_F_ab1	UDP-Glc-4-epimerase	Ia. Cell wall	1.06998	1.0328	-0.0155466	1.06743	1.04237	-0.0162503	1.04812	1.05942	0.0734127	1.01829	1.03231	0.0263487	1.04715	1.08479	0.0209804	0.848719	1.08997	-0.5299	1.04639	0.982101	-0.0210108	0.971014	1.06555	-0.378815	1.04541	1.07204	0.0144328
GO_drpoolB-CL4999Contig1	UDP-Glc-4-epimerase	Ia. Cell wall	0.976789	1.02334	-0.181061	1.01066	1.02262	-0.227928	1.02421	0.91411	0.312659	1.02096	1.0566	0.0477142	1.03332	0.960813	0.302085	1.08854	1.0367	0.15344	0.992836	1.07867	0.194518	0.977902	1.05065	-0.210297	1.08222	1.04477	-0.0499323
GO_drpoolB-CL6994Contig1	UDP-glucose 4-epimerase	Ia. Cell wall	1.00206	0.833687	0.363554	1.03892	1.01989	0.151501	1.07226	1.04431	-0.00336775	1.00092	1.05413	0.202452	1.00935	0.919465	0.379112	1.08231	0.91907	0.315606	1.04939	0.988336	-0.234569	1.07007	1.1237	0.0503936	1.02503	1.0656	0.170002
cn2829	UDP-glucuronate 4-epimerase	Ia. Cell wall	1.01698	0.97547	0.193363	1.06887	1.067	0.00126955	1.03039	0.968976	0.216407	1.04039	1.02626	0.0112157	1.0129	1.02046	0.206545	1.06472	0.79635	0.415005	0.99636	1.06684	0.090814	1.05777	1.0582	-0.0991905	1.08195	1.04337	-0.0896234
cn3062	UDP-glucuronate 4-epimerase	Ia. Cell wall	1.07676	1.02587	-0.0998849	1.06301	1.06225	0.0153995	1.06971	1.04423	0.00796903	1.0743	0.989649	-0.0880679	1.05642	1.08575	0.0265802	1.09072	1.0936	0.122211	1.06425	0.979868	-0.1866	1.08204	1.11774	0.0682756	1.02493	0.996106	0.273913
cn5240	UDP-glucuronate 4-epimerase	Ia. Cell wall	1.08537	1.04467	-0.03349	1.05138	1.04136	-0.141066	1.04169	1.02329	0.133476	1.03071	0.998708	-0.216025	1.02527	1.04405	0.188776	0.926152	1.07508	-0.286639	0.993014	1.0653	0.12231	0.908374	1.02778	-0.307482	1.02663	1.08507	-0.187575
cn6243	UDP-glucuronate 4-epimerase	Ia. Cell wall	0.877393	1.02081	-0.320842	1.07045	1.05956	-0.0212493	0.958472	1.04252	-0.170242	1.08383	0.99282	-0.126964	1.11396	1.03564	-0.074686	1.09279	1.11144	-0.0740742	0.984168	0.993227	-0.356213	0.948337	1.04869	-0.262373	0.906459	1.02519	-0.336579
cn9354	UDP-glucuronate 4-epimerase	Ia. Cell wall	1.01316	0.98771	0.166314	1.02473	1.01856	0.178124	1.03064	0.958038	0.246864	1.03209	1.01918	0.00948188	1.01027	0.980106	0.27371	1.0671	0.830196	0.378768	0.997045	1.06597	0.0869144	1.07952	1.10405	-0.0326414	1.06815	1.08634	0.0143042
DC243726_1	UDP-glucuronate 4-epimerase	Ia. Cell wall	1.0113	0.980064	0.196416	1.06705	1.07199	0.0631499	1.03788	0.95793	0.248094	1.07003	1.02407	-0.028763	1.00969	0.761037	0.51607	1.03983	0.488135	0.792953	1.00179	1.07142	0.0246365	1.06914	1.09678	0.142636	1.04341	1.09579	0.0401386
GO_dr004P0017H12_F_ab1	UDP-glucuronate 4-epimerase	Ia. Cell wall	1.05592	1.025	-0.127324	1.03795	1.02365	-0.198628	1.0408	1.05373	-0.0598574	1.06829	1.04155	-0.014134	0.938517	0.978191	-0.191983	0.918665	0.934149	0.177409	1.05179	1.00231	-0.177827	0.941935	1.10811	-0.431194	1.03642	1.08332	0.120586
GO_drpoolB-CL2459Contig1	UDP-glucuronate 4-epimerase	Ia. Cell wall	1.03339	1.04455	0.0594478	1.06055	1.06847	0.0790246	1.06082	1.05412	-0.0447891	1.045	0.995627	-0.208872	1.01673	1.03246	0.208903	1.10229	1.11671	-0.010702	0.997101	1.06719	0.12823	0.883462	1.02244	-0.351119	1.07724	1.09538	-0.0686319
GO_drpoolB-CL2801Contig1	UDP-glucuronate 4-epimerase	Ia. Cell wall	1.04902	1.0469	0.0381491	1.06857	1.05313	-0.0099951	1.00251	1.0312	-0.129595	0.999104	1.06369	0.140756	1.10358	1.02853	-0.144757	1.09903	1.12896	0.00656772	0.996572	1.07343	0.186754	1.06832	1.10546	0.104327	1.08922	1.04184	-0.0528038
GO_drpoolB-CL6724Contig1	UDP-glucuronate 4-epimerase	Ia. Cell wall	1.05311	1.04792	0.0107832	1.03952	1.06649	0.0533638	1.07588	1.04848	0.000574485	0.998183	1.06471	0.135693	1.0813	1.08341	0.102066	1.09094	1.1277	0.0491762	1.06391	0.980967	-0.186528	1.07072	1.11491	0.0790552	1.0739	1.0739	-0.00994336
GO_drpoolB-CL7257Contig1	UDP-glucuronate 4-epimerase	Ia. Cell wall	1.01895	1.0065	0.13729	1.01765	1.01955	0.182397	1.06763	1.0492	0.0894419	1.06903	1.03314	-0.0106536	1.01743	1.03566	0.193587	1.05524	0.604496	0.601322	1.07836	1.0528	-0.151034	1.07943	1.12335	-0.00660666	1.02265	1.04361	0.229603
GO_drpoolB-CL8192Contig1	UDP-glucuronate 4-epimerase	Ia. Cell wall	1.0759	1.03317	-0.0960038	1.07155	1.06384	0.0621679	1.03786	1.06149	-0.0636154	0.708038	1.00665	-0.525956	1.0257	1.03945	0.203006	1.07213	1.09842	-0.115176	1.04077	1.07827	0.193299	0.592401	1.00813	-0.742731	1.06652	1.04648	0.157892
cn1091	UDP-glucuronate decarboxylase	Ia. Cell wall	1.00227	0.605503	0.656573	1.01754	0.959701	0.24569	1.0346	1.03524	-0.0682821	1.00078	1.03647	0.233372	1.01861	0.93149	0.339217	1.08623	0.938402	0.269252	1.06721	1.03554	-0.0263533	1.02623	0.691598	0.627656	1.0251	1.03312	0.249061
cn1636	UDP-glucuronate decarboxylase	Ia. Cell wall	1.00174	0.546145	0.807654	1.07584	1.06444	0.0119074	1.03568	0.965609	0.223118	1.002	1.02907	0.238651	1.04277	1.05328	0.183171	1.08567	0.764507	0.420355	1.07547	1.07662	0.103862	1.02102	1.10773	-0.0854017	1.02842	1.06576	0.179616
cn5146	UDP-glucuronate decarboxylase	Ia. Cell wall	1.05574	1.04525	0.00304434	1.03384	1.06676	0.056816	1.05834	1.05957	0.047538	1.05682	1.04844	0.0195511	1.06041	1.02319	-0.222927	1.08778	1.11704	0.0712946	0.996465	1.06191	0.0801743	1.06935	1.12891	0.038655	1.03884	1.09564	0.0372111
cn6397	UDP-glucuronate decarboxylase	Ia. Cell wall	1.05453	0.9771	0.211086	1.01007	0.728415	0.523609	0.757109	1.01224	-0.515717	0.950864	1.05836	0.232515	1.09004	1.0332	-0.151349	1.08653	0.568489	1.08777	1.03132	0.978905	-0.25841	1.08106	1.08351	0.110918	1.08071	1.02303	-0.0964959
GO_dr004P0002J11_F_ab1	UDP-glucuronate decarboxylase	Ia. Cell wall	1.07577	1.02295	-0.0805107	1.06082	1.02202	0.143723	1.04687	1.05398	-0.0637135	1.06953	1.04202	-0.005553	1.01268	1.0132	0.23942	0.931398	1.07037	-0.290483	0.999129	1.06262	0.326048	1.06234	1.02757	0.251013	1.07543	1.08202	-0.0763824
cn1322	UDP-L-rhamnose synthase	Ia. Cell wall	1.08482	1.02359	-0.0734017	1.04466	1.0208	-0.187856	1.04233	1.03431	-0.084148	1.0725	0.988964	-0.0705736	1.06787	1.09138	0.0312765	1.08741	1.12581	0.0701502	1.0237	0.9916	-0.287971	1.03019	1.07315	-0.128607	1.06837	1.08785	-0.00106604
cn5109	UDP-L-rhamnose synthase	Ia. Cell wall	1.02965	1.02661	0.0972649	0.876371	1.01509	-0.323268	1.06155	1.03652	-0.056968	0.999088	1.065	0.116111	1.00937	0.826399	0.472104	1.08917	0.96234	0.267604	0.984588	0.980545	-0.31709	0.956669	1.04154	-0.239488	1.02481	1.02886	-0.179418
GO_drpoolB-CL2539Contig1	UDP-L-rhamnose synthase	Ia. Cell wall	1.05045	1.04783	0.0248214	1.06991	1.0247	-0.128128	1.05077	1.0464	0.104683	1.01931	1.0504	0.0632472	1.01381	0.95932	0.32948	1.08845	1.06781	0.169406	1.06379	0.97972	-0.178017	1.00718	1.05677	-0.180608	1.06954	1.09529	0.00964759
cn9605	UDP-N-acetylglucosamine transferase	Ia. Cell wall	1.03689	1.04694	0.0339693	1.01769	1.05017	0.148436	1.05825	1.05468	0.0384181	1.07239	0.988475	-0.0634163	1.11371	1.04593	-0.0776787	1.02618	1.08902	-0.17486	1.00084	1.07959	0.219564	1.0686	1.10629	0.104756	1.02498	1.08672	0.115984
cn9606	UDP-N-acetylglucosamine transferase	Ia. Cell wall	1.01048	0.986431	0.182685	1.01237	0.916345	0.284815	1.04203	1.05128	0.0883685	1.07217	0.998455	-0.0886995	1.087	1.09052	0.017713	1.10245	1.1153	-0.0186473	0.997042	1.05919	0.07605	1.0668	1.08981	0.126304	1.0312	1.09299	0.0824467
cn3371	UDP-N-acetylglucosamine--peptide N-acetylglucosaminyltransferase	Ia. Cell wall	1.01888	1.02453	0.118393	1.04797	1.06676	0.0366008	1.02853	1.03136	-0.0967024	0.998917	1.06217	0.0873817	1.01346	1.01739	0.236559	1.10329	1.13423	0.0127088	0.995124	1.05633	0.0711538	1.02111	1.0532	-0.152045	1.06019	1.08189	0.0159507
cn3372	UDP-N-acetylglucosamine--peptide N-acetylglucosaminyltransferase	Ia. Cell wall	1.05106	1.00743	0.120471	1.02298	1.05593	0.134769	1.04396	1.04878	0.114387	1.05661	1.04183	0.0267238	1.05465	1.04513	-0.286334	1.02896	1.12031	-0.152157	1.00047	0.982118	0.444077	1.06852	0.881746	0.542444	1.02785	1.07557	0.125668
GO_drpoolB-CL5510Contig1	UDP-N-acetylmuramoylalanyl-D-glutamyl-2,6- diaminopimelate-D-alanyl-D-alanine ligase	Ia. Cell wall	1.03283	0.412687	1.28805	0.748116	1.06692	-0.210256	0.833731	0.949962	-0.315767	0.756795	1.05053	-0.446858	1.04803	0.66634	0.694521	1.10135	0.464039	0.359691	0.892236	1.06028	-0.300366	0.926463	1.04157	-0.12912	1.02506	0.226141	0.828622
cn5756	UDP-n-acteylglucosamine pyrophosphorylase	Ia. Cell wall	1.09392	1.03019	-0.0293062	1.06803	1.04559	-0.0146717	1.06571	1.05093	0.0265098	1.00404	1.06226	0.0873961	1.11263	1.03391	-0.0822373	1.09768	1.12805	0.0115996	1.06709	0.994862	-0.0813075	1.07015	1.12659	0.0506856	1.08267	1.03506	-0.0519118
cn5758	UDP-n-acteylglucosamine pyrophosphorylase	Ia. Cell wall	0.729175	1.02906	-0.443505	1.02028	1.01896	0.174589	1.04135	0.98015	0.21993	1.00335	1.03891	0.237287	0.861039	1.0256	-0.473837	1.08347	0.718268	0.541405	1.07839	1.05625	0.0701513	1.05629	0.840286	0.484902	1.01754	0.746757	0.492117
GO_drpoolB-CL3032Contig1	UDP-n-acteylglucosamine pyrophosphorylase	Ia. Cell wall	1.07656	1.0263	-0.102397	1.07167	1.03912	-0.0565715	1.03951	1.03964	0.12637	1.07497	0.998796	-0.0791388	1.04367	1.07472	0.0983347	1.08921	1.08471	0.140682	1.04729	1.03973	0.0143644	1.08361	1.11487	0.0658411	1.04429	1.09483	0.0368761
GO_drpoolB-CL7377Contig1	xylanase	Ia. Cell wall	1.08721	1.0469	0.00708746	1.07869	1.03624	-0.0714365	1.05786	1.0047	0.157011	1.07502	1.04233	-0.0438357	0.876713	1.01444	-0.376342	0.829352	1.07612	-0.400749	1.06499	1.07409	0.022647	1.03622	0.872388	0.4349	1.06863	1.08824	0.0164317
GO_drpoolB-CL3242Contig1	xylogen protein	Ia. Cell wall	1.08477	1.04819	-0.00104675	1.03899	1.06684	0.0790041	1.04034	1.04257	0.120075	1.07625	0.989808	-0.157235	1.03339	1.06013	0.170777	1.07829	0.729017	0.588713	0.742564	1.03608	-0.779365	1.08497	0.944183	0.193654	1.08039	1.03527	-0.114399
cn10463	Xyloglucan 6-xylosyltransferase	Ia. Cell wall	1.09318	1.023	-0.0545337	1.01859	0.917081	0.403039	1.03881	0.992838	0.181843	1.04755	1.05403	0.265514	1.0637	1.08974	0.0583332	1.09652	1.13567	-0.0552901	1.06603	0.98029	-0.0544543	0.932582	1.04951	-0.361769	1.08101	1.03728	-0.0461304
cn8022	xyloglucan endotransglucosylase	Ia. Cell wall	0.959843	0.730141	0.921878	1.07112	0.926712	0.223063	0.834707	1.06038	-0.395488	1.04702	1.06002	-0.171868	1.11345	0.650308	1.0424	1.10188	0.72107	0.124819	0.936567	1.0088	-0.625752	1.02753	0.518175	0.901938	0.449902	1.02932	-0.791086
cn1288	xyloglucan endotransglucosylase/hydrolase	Ia. Cell wall	1.01357	0.975051	0.203855	1.01632	0.96173	0.239194	1.03933	1.00506	0.160885	1.07526	0.998766	-0.0643889	1.0213	1.06781	0.01462	0.986074	1.10144	-0.18865	0.38913	1.00048	-1.65463	1.06937	0.810108	0.446517	1.09294	1.04468	-0.0459966
cn728	xyloglucan endotransglucosylase/hydrolase	Ia. Cell wall	1.06497	0.866656	0.666049	1.04051	1.07029	0.00437567	0.769829	1.02419	-0.649792	1.00558	0.740252	0.568982	0.763994	1.02287	0.293451	0.243459	1.00406	-1.33959	0.832039	1.03562	-0.177832	0.930787	1.08351	-0.213934	0.587132	1.09147	-0.469075
GO_dr001P0014M15_F_ab1	xyloglucan endotransglucosylase/hydrolase	Ia. Cell wall	1.08052	0.904093	0.0815256	0.719894	1.03623	-0.431406	0.315436	1.0094	-1.27342	0.812707	1.04796	-0.54686	1.07901	1.08064	-0.128409	1.00868	1.07837	-0.117406	1.00098	0.939246	0.630609	1.08195	0.888061	0.737775	0.602705	1.05903	-0.748458
cn1760	xyloglucan endotransglucosylase-hydrolase	Ia. Cell wall	0.626315	1.00818	-0.605563	1.04362	1.06755	0.0784118	0.758156	1.01568	-0.557021	1.06909	1.05021	-0.0167918	0.243822	1.00126	-1.54071	0.05825	1.00131	-1.82589	1.05369	0.58988	1.25424	0.397949	1.02166	-1.09752	0.98529	1.09402	-0.216494
cn342	xyloglucan endotransglucosylase-hydrolase	Ia. Cell wall	1.0782	1.04238	-0.0746156	1.01145	0.744925	0.456871	1.05349	0.978099	0.114793	0.857226	1.00511	-0.360619	1.11775	1.08998	-0.0154161	1.05513	0.624115	0.682043	0.636498	1.00027	-1.27414	0.924632	1.06874	-0.335017	1.08938	1.06969	0.108787
cn344	xyloglucan endotransglucosylase-hydrolase	Ia. Cell wall	1.09546	1.04326	-0.0353535	1.01729	0.715577	0.511153	1.06908	0.99161	-0.0389192	0.806139	1.00671	-0.402443	1.08481	1.07885	0.0953486	1.0543	0.636532	0.681839	0.540171	1.00112	-1.40444	0.591735	1.01118	-0.856518	1.04922	0.996039	0.235797
cn345	xyloglucan endotransglucosylase-hydrolase	Ia. Cell wall	0.89433	1.02831	-0.337057	1.04745	1.02868	-0.184874	0.834105	1.03637	-0.378043	0.949645	1.04029	-0.289706	0.97556	1.04788	-0.385269	1.08958	0.706486	0.468717	0.601109	1.00146	-1.01338	0.545985	1.05182	-0.757393	1.04274	1.07346	-0.0643655
cn346	xyloglucan endotransglucosylase-hydrolase	Ia. Cell wall	0.924007	1.04335	-0.198003	1.00298	0.444241	0.7658	0.701226	1.03586	-0.921871	0.170263	1.00247	-1.38653	1.10624	0.638746	1.0759	1.00747	0.282972	1.26216	0.423689	1.00086	-1.4659	0.798293	1.12824	-0.545062	1.02209	0.164774	1.12364
cn347	xyloglucan endotransglucosylase-hydrolase	Ia. Cell wall	1.07549	1.04332	-0.0657025	1.01259	0.697021	0.501901	0.83318	1.06118	-0.603868	0.640038	1.00688	-0.61061	1.00915	0.647693	0.860527	1.01353	0.373379	1.1182	0.506076	1.00052	-1.40644	0.895633	1.10555	-0.634785	1.02847	0.735674	0.485805
cn513	xyloglucan endotransglucosylase-hydrolase	Ia. Cell wall	0.606092	1.01938	-0.660664	0.873438	1.0579	-0.325415	0.752831	1.03405	-0.598558	1.01396	1.06522	0.125698	1.07367	1.03184	-0.167204	1.03996	1.0987	-0.161422	1.06388	0.978466	-0.0900961	0.835865	1.02324	-0.431208	1.09037	0.961942	0.185844
cn514	xyloglucan endotransglucosylase-hydrolase	Ia. Cell wall	0.898911	1.0426	-0.253409	1.06763	1.05643	-0.049006	0.61784	1.02112	-0.730968	1.01222	0.990875	-0.240989	1.10465	1.09021	0.0609326	1.09034	0.959702	0.24517	1.01989	0.99437	-0.16437	0.72437	1.01167	-0.545864	1.05097	1.06614	-0.0519478
cn5551	xyloglucan endotransglucosylase-hydrolase	Ia. Cell wall	1.01572	0.905839	0.00559138	1.02516	0.920201	-0.0571302	0.955559	0.912686	0.141796	0.70099	0.989143	-0.539721	1.08904	1.05663	-0.00788412	0.834436	1.09819	-0.618212	1.07855	1.07138	-0.156926	1.08291	1.11277	0.00882875	1.07562	1.0401	-0.0397077
cn826	xyloglucan endotransglucosylase-hydrolase	Ia. Cell wall	0.919019	1.02303	-0.254893	1.06005	0.988976	0.190627	0.915473	1.02511	-0.264766	1.08364	0.990398	-0.121582	1.10089	0.886089	0.522019	1.09031	0.864457	0.270075	0.943555	0.986823	-0.412731	1.055	1.00281	0.260793	0.950833	1.02912	-0.307603
DC240987_1	xyloglucan endotransglucosylase-hydrolase	Ia. Cell wall	0.535445	1.01663	-0.736609	0.86119	1.07165	-0.255034	0.93119	1.05477	-0.31522	1.07938	1.04197	-0.049248	1.10472	1.06265	-0.0814435	0.948738	1.07956	-0.269904	1.05663	0.97834	-0.119439	0.702979	1.01988	-0.645137	0.934615	0.913841	-0.0947027
GO_dr004P0029B19_F_ab1	xyloglucan endotransglucosylase-hydrolase	Ia. Cell wall	0.50149	1.01735	-0.728589	0.899222	0.880635	0.0102011	1.01474	0.893382	-0.155276	0.55976	1.0159	-0.918103	1.08898	0.986795	0.308841	1.06322	0.726712	0.469852	1.07603	1.04224	-0.235208	1.03784	0.597777	0.743767	1.01766	0.425675	-0.050216
GO_drpoolB-CL6984Contig1	xyloglucan endotransglucosylase-hydrolase	Ia. Cell wall	1.03792	0.982494	0.0561654	1.07666	0.854607	0.301852	0.696137	1.05053	-0.261885	0.778429	1.0135	-0.650028	1.00414	0.333897	1.15322	1.08997	0.760214	0.493663	0.420357	1.00022	-1.57819	1.03857	0.984397	0.469576	1.06807	1.06637	-0.0730784
SG_SGN-U211116	xyloglucan endotransglycosylase XET2	Ia. Cell wall	1.02244	0.978185	0.332461	1.06724	0.990603	0.195766	1.0535	1.03965	-0.0728061	1.05547	0.716621	0.612805	1.10152	0.77396	0.255753	0.935651	1.05959	-0.397353	0.533706	0.993923	-1.46131	0.770852	1.07154	-0.328086	0.826894	1.02861	-0.615108
GO_drpoolB-CL6220Contig1	xyloglucan endotransglycosylase/hydrolase	Ia. Cell wall	1.00216	0.749521	0.452852	1.01765	0.984269	0.220099	1.0699	0.979048	0.15432	0.999339	1.06206	0.148253	1.0094	0.667358	0.774422	1.03771	0.551077	0.705297	0.745101	0.999529	-0.84959	1.01906	1.13176	-0.0540001	1.01342	0.596483	0.590155
cn6957	Xyloglucan galactosyltransferase	Ia. Cell wall	1.07462	0.639759	0.253545	1.02553	0.34234	0.739206	0.863401	1.05019	-0.194733	0.621107	1.0579	-0.825677	0.9424	0.505956	0.0797215	0.952107	0.443444	0.444121	0.42725	1.05585	-1.47577	0.985766	0.843774	-0.393395	0.98171	0.571975	-0.102177
cn10221	Xyloglucan galactosyltransferase KATAMARI1	Ia. Cell wall	1.0753	1.02323	-0.105531	1.0607	1.05707	0.0131629	1.03688	0.99375	0.17136	1.02782	1.04146	0.0368754	1.04015	1.08079	0.0983013	1.08783	1.11739	0.0650916	1.07746	0.978437	-0.163336	1.08135	1.11855	0.000825751	1.00347	1.02884	-0.226222
cn5667	Xyloglucan galactosyltransferase KATAMARI2	Ia. Cell wall	1.00205	0.756721	0.456748	1.08278	1.05171	-0.0567754	1.03921	0.877113	0.336166	1.0053	0.712711	0.594096	1.02545	1.06088	0.148966	1.08985	0.422302	0.878466	0.625477	1.00107	-1.03095	1.02954	1.0852	0.0449741	1.03854	1.09364	0.0591082
GO_drpoolB-CL4893Contig1	xyloglucan glycosyltransferase	Ia. Cell wall	0.991961	1.02314	-0.156587	1.01464	1.0427	-0.0136968	1.0114	0.69564	0.511813	1.07281	1.04025	-0.0386184	1.08799	1.04353	-0.0137298	1.10282	1.09604	0.0659943	0.948498	0.981931	-0.439082	0.914401	1.06426	-0.31319	1.0718	1.09268	0.042426
GO_drpoolB-CL7354Contig1	Xyloglucan glycosyltransferase	Ia. Cell wall	1.08224	1.02247	-0.0726795	1.02547	1.04801	-0.153288	1.02471	0.911676	0.292311	1.06823	1.05046	-0.0179392	1.11554	1.07498	0.0776389	1.08797	1.12332	0.0767881	0.961497	0.992791	-0.512243	1.02773	1.10228	-0.124902	1.04041	1.09532	0.0461431
cn1210	xyloglucan:xyloglucosyl transferase	Ia. Cell wall	0.976435	1.03676	-0.156127	1.07716	1.01586	-0.195824	0.934955	0.967934	-0.291008	1.06874	0.421051	1.43893	0.83545	1.06891	-0.89053	1.09967	0.851856	0.566191	0.9239	0.978778	-0.452402	1.06498	1.05914	0.201768	1.07314	0.983689	0.141122
cn4415	xyloglucan:xyloglucosyl transferase	Ia. Cell wall	0.704591	1.01328	-0.55954	1.03798	1.04972	-0.144211	1.01162	1.03446	-0.133891	1.00011	1.06562	0.159982	1.11079	1.07625	0.0511766	1.10051	1.12762	0.0431591	0.617145	1.0013	-1.02154	0.644239	1.01509	-0.755046	0.655895	1.02066	-0.552774
cn6056	xyloglucan:xyloglucosyl transferase	Ia. Cell wall	1.06917	1.03326	-0.0149467	1.06569	1.04299	-0.01446	1.04826	1.06054	0.0741273	1.0181	1.03298	0.0270421	1.05646	1.07122	0.108389	1.10327	1.12752	-0.0194814	1.0464	0.982141	-0.0211584	1.07947	1.11508	0.0117411	1.02812	1.09017	0.100742
cn8026	xyloglucan:xyloglucosyl transferase	Ia. Cell wall	1.03583	0.986729	0.145929	1.02899	1.01642	0.0421853	1.07248	0.916305	0.227131	0.807577	0.989326	-0.406309	0.974282	1.04736	-0.565781	0.958053	1.08674	-0.302681	0.920446	1.02766	-0.565387	1.07054	1.12947	0.0243203	0.520953	1.02954	-0.890543
GO_dr001P0019E16_F_ab1	xyloglucan:xyloglucosyl transferase	Ia. Cell wall	1.01575	0.649182	1.1173	1.01832	1.01919	-0.239873	1.0436	0.890309	0.469956	1.01101	1.04002	0.0301995	1.08987	1.03234	-0.172583	0.97204	1.10655	-0.401572	1.04325	1.07914	0.29271	1.0684	0.999585	0.304589	1.02887	0.138031	1.56423
cn7935	xyloglucanase-specific endoglucanase inhibitor protein	Ia. Cell wall	1.08177	1.02487	-0.0219918	1.05452	1.05387	0.0182477	1.06593	1.04573	0.019779	1.03144	1.02414	0.0116484	1.0847	1.06103	-0.00900896	1.09273	1.10125	-0.078129	0.99505	1.03227	0.0140724	1.08108	1.11406	0.0114242	1.05838	1.05412	-0.0043217
GO_drpoolB-CL9784Contig1	xyloglucanase-specific endoglucanase inhibitor protein	Ia. Cell wall	0.16	0.92988	-2.14308	0.670722	0.376709	0.045338	0.297946	1.06037	-1.51858	1.00056	0.1016	1.59795	0.957592	1.02227	-0.327591	0.90908	1.08611	-0.357076	1.0544	1.04992	-0.0102402	1.00186	1.08069	-0.195329	0.908601	1.02767	-0.467639
cn4354	xyloglucan-specific endoglucanase inhibitor protein	Ia. Cell wall	0.873546	1.01741	-0.343191	1.0423	1.02367	-0.192075	0.965341	1.02831	-0.202627	0.817256	1.00462	-0.442656	0.853358	1.03288	-0.661673	1.08798	1.08814	0.102466	1.00198	0.79622	0.668908	0.889605	1.06501	-0.358967	1.01733	0.691895	0.600028
cn4355	xyloglucan-specific endoglucanase inhibitor protein	Ia. Cell wall	0.876992	1.02088	-0.341278	0.972403	1.01524	-0.277948	0.769509	1.00897	-0.45509	0.988664	1.00229	-0.255576	1.01871	1.02294	-0.242176	1.0902	0.97733	0.249794	0.996566	1.06294	0.409844	1.06564	0.965992	0.344784	1.01425	0.562664	0.676718
cn4356	xyloglucan-specific endoglucanase inhibitor protein	Ia. Cell wall	0.851075	1.03047	-0.349146	0.791628	1.01507	-0.427544	0.888674	1.02897	-0.321069	1.07646	0.989639	-0.157186	1.02352	1.05352	-0.303322	1.06537	0.490198	0.941407	1.00766	0.69838	0.926374	1.066	0.761904	0.622444	1.01629	0.589555	0.635239
GO_drpoolB-CL2257Contig1	xyloglucan-specific endoglucanase inhibitor protein	Ia. Cell wall	0.885346	1.03049	-0.354112	1.05134	1.02351	-0.163577	0.791691	1.00977	-0.415755	0.946644	1.00313	-0.288593	0.848348	1.01473	-0.411952	1.09263	1.09892	0.10811	0.994255	1.0617	0.396494	1.05911	0.951488	0.364465	1.01347	0.501441	0.726516
cn1097	1,4-alpha-glucan branching enzyme	Ib. Storage	1.09432	1.02231	-0.0454575	1.07757	1.03021	-0.0707185	1.0352	1.03661	-0.0949654	1.00219	1.01695	0.276708	1.11435	1.0298	-0.0821587	0.979824	1.08238	-0.238283	1.07534	0.981418	-0.132682	1.07575	1.09335	-0.0565611	1.089	1.041	-0.0749623
GO_dr004P0022F20_F_ab1	1,4-alpha-glucan branching enzyme	Ib. Storage	1.00637	0.90212	0.300086	1.08047	1.04554	-0.0517461	0.888397	1.01778	-0.272142	1.05835	0.991614	-0.191284	1.03009	1.06579	0.140406	1.01095	1.08611	-0.187164	1.07335	0.97819	-0.0542024	1.07604	1.11854	0.0637113	1.07274	1.07044	-0.0102047
GO_drpoolB-CL5493Contig1	1,4-alpha-glucan branching enzyme	Ib. Storage	1.09504	1.04336	-0.0328344	1.02802	1.06959	0.097121	1.03974	1.03961	0.121475	1.00375	1.05968	0.0709088	1.10093	1.03588	-0.137838	0.422352	1.02679	-1.13725	0.997976	1.0424	0.412862	1.06058	1.10493	-0.0950007	1.08832	1.04834	-0.0599006
cn6406	1,4-alpha-glucan-maltohydrolase	Ib. Storage	1.06475	1.02388	-0.109268	1.00975	0.86131	0.333719	1.03982	0.992939	0.178084	1.01848	1.06418	0.107525	1.11478	0.91038	0.334312	1.05507	0.704234	0.514276	1.00161	0.392053	1.38562	1.0728	1.13205	-0.0133329	1.02331	0.984193	0.2986
cn6542	1,4-alpha-glucan-maltohydrolase	Ib. Storage	0.983005	1.02394	-0.228979	1.01857	0.946504	0.269526	1.04693	1.04349	0.109089	1.07654	1.00074	-0.0856526	1.08056	1.01856	0.0636007	1.08776	0.939255	0.272856	1.00279	0.513592	1.18687	1.08111	1.1028	0.0901403	1.02019	0.938453	0.348149
SG_SGN-U209746	1,4-alpha-glucan-maltohydrolase	Ib. Storage	0.947996	0.736858	0.36032	0.229716	1.04383	-0.74754	0.966624	0.751805	-0.00840918	1.08474	0.870261	-0.0479012	0.679374	1.0359	-0.458833	0.834555	0.733269	-0.348144	0.9699	1.07746	-0.130117	0.0732584	1.00162	-2.38843	1.06379	0.592832	0.070409
cn2073	11S globulin	Ib. Storage	0.650347	1.00818	-0.590538	1.0762	1.02482	0.0413516	0.359783	1.00178	-1.06102	1.00073	0.972114	0.345796	1.00909	0.885453	0.416734	1.03421	1.12289	-0.0184092	0.49598	0.998475	-1.32646	1.08169	0.872175	0.273647	0.882455	1.02855	-0.362206
cn4828	11S globulin	Ib. Storage	1.09557	0.946674	0.248055	0.501848	1.01092	-0.602587	1.02375	0.0316667	3.24585	0.89666	1.00518	-0.29452	1.07465	0.620881	0.681571	1.0902	0.424016	1.32862	1.07314	1.07829	0.105948	1.05745	0.908947	0.439243	1.02765	0.634215	0.984387
cn53	11S globulin	Ib. Storage	1.00216	0.583465	1.02074	1.0542	1.06904	0.0730674	1.0335	1.05751	-0.0621825	1.00646	0.764302	0.576475	1.11332	1.08107	0.0137888	1.0864	0.880005	0.286161	1.00263	0.940045	0.652152	0.813284	1.08098	-0.594135	0.708464	1.08035	-0.821482
cn56	11S globulin	Ib. Storage	0.957593	1.04346	-0.0932001	1.04499	1.06246	-0.165423	0.632825	1.03087	-0.641733	1.00039	0.88925	0.440335	1.00932	0.664062	0.729101	1.09823	0.737061	0.433288	1.01979	1.06879	0.205612	0.958969	1.10682	-0.323037	1.01106	0.224119	1.13227
cn57	11S globulin	Ib. Storage	1.04217	1.04395	-0.097371	1.06461	0.814583	0.377469	1.07385	1.03274	0.0421552	1.01549	0.990118	-0.24514	0.84597	1.08959	-0.180154	0.314099	1.01766	-1.28237	1.04943	1.06145	0.383619	1.07962	1.02612	0.221224	1.02509	0.954829	0.275938
cn58	11S globulin	Ib. Storage	0.916495	1.02759	-0.398591	1.06066	1.07246	-0.108651	1.0008	0.2525	1.43037	1.01229	1.04658	0.0412502	0.372616	1.01107	-1.05227	0.304203	1.00987	-1.21867	1.07685	1.0766	0.066855	0.699744	1.1288	-0.370654	0.483964	1.02912	-0.54653
cn59	11S globulin	Ib. Storage	1.07416	1.04329	-0.112028	1.0435	0.791544	0.46007	1.00061	0.383727	1.08982	0.39021	1.05944	-1.28995	1.11193	0.766034	0.579863	1.00153	0.188173	1.76027	0.955691	1.0768	0.223689	1.06929	0.728488	0.778442	1.01044	0.144776	1.17512
cn60	11S globulin	Ib. Storage	1.01934	0.857723	0.406739	1.01779	0.468509	0.897553	1.03182	0.878056	0.485879	1.00055	1.02132	0.274438	0.999807	1.09067	-0.216059	0.907301	1.12608	-0.255806	1.00909	0.74077	0.904552	1.06952	1.01057	0.449333	1.03074	1.02961	-0.183639
cn61	11S globulin	Ib. Storage	1.05954	1.04328	-0.0078852	1.03649	0.989382	0.242125	1.03547	0.999541	0.165167	0.999921	1.06362	0.142623	0.941217	1.01767	-0.321855	0.960213	1.10959	-0.370166	1.06886	1.01383	-0.0500452	1.02625	1.08376	-0.178311	1.07779	0.527416	0.661705
cn1534	12S seed storage globulin precursor	Ib. Storage	1.07606	1.02294	-0.10789	1.02304	1.06852	0.0890877	1.06143	1.05377	0.0353012	1.00301	0.795503	0.611659	1.10963	1.04864	-0.0544019	1.10229	1.11215	-0.0300022	1.00627	0.760346	1.30517	1.08125	1.11504	0.00618615	0.950149	1.0287	-0.332617
cn2473	12S seed storage globulin precursor	Ib. Storage	1.02049	1.03724	0.0746172	0.972433	1.02253	-0.29507	1.06494	1.05415	0.0123907	1.02724	1.0239	0.0149169	1.00804	0.504303	1.07945	0.940266	1.10719	-0.318072	1.07652	1.07433	0.0436467	1.08204	1.02487	0.241681	1.07801	0.41397	1.7362
cn2486	12S seed storage globulin precursor	Ib. Storage	0.523548	1.01409	-0.668101	0.883479	1.06204	-0.233349	0.878881	1.02072	-0.333416	0.897932	0.991348	-0.379656	0.72478	1.0463	-0.29521	0.973904	1.09845	-0.2213	0.996556	0.926898	0.834198	0.939616	1.06024	-0.273129	0.944827	1.09233	-0.431959
cn765	19 kDa oleosin	Ib. Storage	1.07867	0.833231	0.309727	0.975475	1.02063	-0.269018	1.03479	0.736283	0.561662	1.02647	1.06221	-0.396733	0.635744	1.02839	-0.119226	0.967385	0.993222	-0.186356	0.512913	1.01103	-0.96496	0.332965	1.05819	-1.42307	0.903888	1.07034	-0.301021
cn266	2S albumin	Ib. Storage	1.04615	0.747682	0.797691	1.01848	0.543167	0.918474	1.04178	0.628287	0.774079	1.0078	1.03758	0.00524133	0.862597	0.866281	-0.721913	1.08964	0.458987	0.992567	0.814843	1.06882	-0.147252	0.902733	0.963812	-0.581002	0.428482	1.02368	-0.71941
cn50	2S albumin	Ib. Storage	1.08852	0.867965	0.449879	1.07034	0.801759	0.385849	0.851528	1.01892	-0.410468	0.978637	0.995434	-0.368745	0.714681	1.02729	-0.602942	1.0696	0.847132	0.326262	0.866704	0.980073	-0.936361	1.06838	0.33732	1.34216	1.02516	0.990483	0.303533
cn507	2S albumin	Ib. Storage	1.03792	1.0443	-0.0522862	1.07364	1.02346	-0.130783	1.05359	0.71418	1.21735	1.04516	0.988827	-0.229543	1.11357	1.05876	0.102708	1.08667	0.30602	1.50732	1.04741	1.03464	-0.184225	1.07768	1.04911	0.297496	1.0882	1.03363	-0.0883618
cn51	2S albumin	Ib. Storage	1.0008	1.01955	0.0467379	0.800846	1.01292	-0.439203	1.07479	0.957328	0.203646	1.06779	1.06353	-0.0321147	1.1093	0.929199	0.0391374	0.776498	1.01904	-0.0376393	1.0727	1.07637	0.0960259	1.0147	0.276988	1.20129	0.869246	1.08839	-0.394719
cn9917	4-alpha-glucanotransferase	Ib. Storage	1.09432	1.04571	-0.000764748	1.0827	1.03214	-0.0914557	1.03706	0.952752	0.244714	1.07803	1.03725	-0.102175	1.01518	0.990551	0.296718	1.09277	1.10477	-0.0495721	1.02805	1.04946	0.0193738	1.07581	1.08728	-0.0591232	1.02392	1.0649	0.175645
cn9918	4-alpha-glucanotransferase	Ib. Storage	1.09052	1.04559	0.000659213	1.08285	1.03039	-0.0947799	1.06476	1.01452	0.135237	1.07991	1.0423	-0.0516026	1.01487	1.0119	0.255702	1.07958	1.09928	-0.0808077	1.06225	1.03601	-0.00736236	1.07154	1.08568	-0.0752138	1.03765	1.09255	0.0596599
GO_drpoolB-CL8364Contig1	4-alpha-glucanotransferase	Ib. Storage	1.08793	1.0429	-0.0359439	1.07017	1.04861	-0.0439818	1.01399	0.829389	0.396105	1.07788	0.991418	-0.125159	1.01692	0.976883	0.29477	1.08656	1.1063	-0.0678056	1.06881	1.01838	-0.0466708	1.02876	1.05648	-0.136531	1.08245	1.09294	-0.00455855
cn4824	7S globulin	Ib. Storage	1.08332	1.03633	-0.0293361	0.422744	1.00836	-0.824098	0.739883	1.03337	-0.442155	1.00199	0.973277	0.325083	0.696476	1.08995	-0.175996	0.423145	1.10506	-0.502452	0.216	1.00007	-2.33342	0.884634	1.10567	-0.205293	1.09375	1.07019	0.0871562
cn4831	7S globulin	Ib. Storage	1.01562	1.04596	-0.175891	1.02832	0.659071	0.647022	1.02192	0.971397	0.168324	1.01301	1.01628	-0.294375	0.638101	1.02244	-0.578907	1.07296	1.13672	-0.0798171	1.06039	1.01912	0.0575874	1.0275	0.637496	0.663284	1.04141	1.00172	0.254864
cn880	7S globulin	Ib. Storage	1.04474	1.04765	-0.164551	0.628626	1.01905	-0.585586	0.818942	1.05079	-0.326407	1.01901	1.024	0.21654	1.07192	1.08306	-0.00196279	0.418156	1.0162	-0.953988	0.545342	1.00089	-1.18207	0.389766	1.00761	-1.1768	1.02984	0.975946	0.340691
SG_SGN-U209221	7S globulin	Ib. Storage	1.05469	1.00943	0.111392	1.02045	0.9913	0.195799	0.968134	1.03568	-0.169686	1.0016	1.06469	0.117243	0.940749	1.02913	-0.352509	1.09972	0.976364	0.0470363	0.992763	1.07505	0.119128	0.693522	1.01297	-0.63949	1.07859	1.04122	-0.140334
cn8529	acid phosphatase class B family protein	Ib. Storage	0.4325	1.00382	-0.839676	1.01516	0.658243	0.500724	1.07077	0.937221	0.236083	0.293285	1.00617	-1.23917	0.383268	1.00907	-1.23398	0.691794	1.06634	-0.715767	1.0754	0.991469	-0.079054	0.959345	0.951046	0.611751	1.02441	0.225782	2.33446
cn8530	acid phosphatase class B family protein	Ib. Storage	0.715114	1.01429	-0.504434	1.03274	0.957954	0.220614	0.757036	1.04112	-0.445337	0.404939	1.00686	-1.01667	1.11509	0.990205	0.303413	0.680999	1.04197	-0.609441	0.632173	0.994798	-0.835014	1.05175	1.08535	0.093593	1.02494	0.213846	2.16817
GO_drpoolB-CL5477Contig1	acid phosphatase class B family protein	Ib. Storage	0.712515	1.02338	-0.398041	1.01875	1.01414	-0.16861	0.915174	0.992309	-0.167867	0.382477	1.00436	-0.973321	1.08022	0.942177	0.186233	1.0896	0.849534	0.371014	1.00775	0.979006	-0.390725	1.08307	0.919315	0.606429	1.02507	0.384208	1.78396
cn10373	alpha-1,4-glucan-protein synthase	Ib. Storage	1.01799	0.984937	0.172585	1.01726	0.944497	0.266238	1.07078	1.05383	0.012809	1.07627	0.990393	-0.161292	1.09325	1.07183	0.0386678	1.08412	0.903168	0.275718	0.992649	1.05636	0.0624331	1.06542	1.05452	0.185553	1.06528	1.05309	-0.00771271
cn5961	alpha-1,4-glucan-protein synthase	Ib. Storage	1.0072	0.979916	0.174872	1.03046	1.07233	0.104591	1.0377	1.01218	0.156485	1.07307	0.990706	-0.0532406	1.02463	1.06742	0.118071	1.08942	1.07919	0.134565	0.998425	1.0741	0.150189	1.06989	1.11777	0.0645237	1.02855	1.09351	0.0838565
cn6330	alpha-1,4-glucan-protein synthase	Ib. Storage	1.00233	0.573705	0.724813	1.01338	0.849054	0.35476	1.07019	1.05467	0.0231838	1.07557	0.99127	-0.0870215	1.01209	0.868186	0.513292	1.0296	0.552361	0.724068	1.0507	0.987741	-0.239488	1.06529	0.940305	0.378808	1.0408	1.08353	0.0980422
cn7077	alpha-1,4-glucan-protein synthase	Ib. Storage	1.09012	1.04461	-0.0152456	1.04149	1.06695	0.0591612	1.02947	0.973649	0.206	1.0325	1.04993	0.0510242	1.08022	1.0275	-0.183641	1.09948	1.11996	-0.0373838	1.04925	1.03969	-0.00616989	0.932469	1.05181	-0.278877	1.03739	1.08949	0.0334243
cn8798	alpha-1,4-glucan-protein synthase	Ib. Storage	1.00218	0.60295	0.643503	1.01773	1.05347	0.143664	1.03602	0.986425	0.192674	1.07654	0.993165	-0.0740303	1.01199	0.977347	0.305706	1.08622	0.966582	0.257908	0.975211	0.993505	-0.379673	1.05085	0.954268	0.330094	1.01894	0.840808	0.40474
cn8799	alpha-1,4-glucan-protein synthase	Ib. Storage	1.00995	0.586329	0.807055	1.00499	0.401694	0.875837	0.92463	1.04109	-0.242052	0.976373	0.989695	-0.298887	1.00941	0.701109	0.772863	1.08803	0.530751	0.583754	0.877479	1.06576	-0.370728	1.03977	0.223242	1.04003	1.02846	1.07111	0.148937
cn8800	alpha-1,4-glucan-protein synthase	Ib. Storage	1.00245	0.611503	0.660382	1.00476	0.620967	0.591151	0.986425	1.03108	-0.160368	1.07894	1.0305	-0.134781	1.10243	1.06833	0.141628	1.07061	0.696304	0.494242	1.06501	1.04179	-0.0663605	1.0212	0.503443	0.886188	1.02515	1.04942	0.179178
cn9323	alpha-1,4-glucan-protein synthase	Ib. Storage	1.00798	0.949764	0.230552	1.03699	1.0505	0.130945	1.0418	1.06074	0.0817595	0.980357	1.00217	-0.262782	1.00928	0.937771	0.359544	1.07464	0.859646	0.345763	1.00424	1.05142	0.0617171	1.08341	1.13146	0.0357142	1.03048	1.09257	0.0632915
GO_dr001P0016H03_F_ab1	alpha-1,4-glucan-protein synthase	Ib. Storage	1.00161	0.884757	0.290594	1.02004	1.06556	0.129019	1.05928	1.05861	0.0563051	1.06828	0.994074	-0.0342948	1.02257	1.06296	0.139714	1.08485	0.942569	0.269754	1.07779	0.978614	-0.110102	1.06295	1.02787	0.235558	1.02045	1.0126	0.259555
GO_dr004P0024I24_F_ab1	alpha-1,4-glucan-protein synthase	Ib. Storage	1.08777	0.726868	0.689036	0.243472	1.00913	-1.09406	0.831711	1.02563	-0.366844	0.875082	1.06163	-0.679674	0.978545	1.00112	0.0277741	0.940228	0.819085	-0.145071	0.90371	1.01845	-0.529697	0.69221	1.02328	-0.876895	1.07489	0.776934	0.0644109
GO_drpoolB-CL1460Contig1	Alpha-1,4-glucan-protein synthase	Ib. Storage	1.01316	1.00806	0.120473	1.0277	1.06837	0.0894958	1.03958	1.03369	0.134835	1.06777	1.0005	-0.0383218	1.01857	1.0434	0.151248	1.08343	0.956727	0.250602	1.07786	0.978195	-0.0788057	1.05155	0.991349	0.27828	1.02258	1.03392	0.234907
GO_drpoolB-CL1781Contig1	alpha-1,4-glucan-protein synthase	Ib. Storage	1.01915	1.02981	0.0956011	1.0787	1.02742	-0.0750483	1.06032	1.05661	0.044866	1.07415	0.988577	-0.0806971	1.11343	1.0545	-0.0288304	0.99092	1.09215	-0.217342	1.02621	1.03682	0.0224036	1.04907	0.972174	0.301019	1.02061	1.01	0.266968
GO_drpoolB-CL2742Contig1	Alpha-1,4-glucan-protein synthase	Ib. Storage	1.01155	0.964074	0.219269	1.0677	1.04743	-0.0228675	1.06592	1.05645	0.0493895	1.0625	0.997793	-0.172775	1.02097	1.04105	0.211587	1.086	0.964844	0.252776	1.07664	0.984873	-0.0617219	1.06849	1.10572	0.111417	1.03804	1.09594	0.0521778
cn5160	Alpha-glucan phosphorylase	Ib. Storage	1.00437	0.862127	0.33299	1.06848	1.07001	0.0636748	1.0143	0.862812	0.363236	1.06594	1.05985	0.0118814	1.00921	0.836586	0.469639	1.10277	1.11517	-0.00922249	0.999265	1.07679	0.169449	1.08203	1.10569	-0.0111472	1.08253	1.09305	-0.00215803
cn5410	alpha-glucan phosphorylase	Ib. Storage	1.01492	0.92351	0.311442	1.0703	1.04784	-0.0394264	1.01724	0.860935	0.374314	1.0838	1.01509	-0.0534562	1.1146	1.06375	-0.0203409	1.10189	1.13642	0.0217771	0.993086	1.07494	0.286154	1.05662	0.874421	0.446101	1.00886	0.407262	0.816784
cn5915	Alpha-glucan phosphorylase	Ib. Storage	1.00205	0.798002	0.392642	1.03793	1.03493	0.148276	1.01712	0.866561	0.354538	1.06731	0.990849	-0.0467393	1.00963	0.909104	0.382363	1.09012	1.07833	0.145736	1.00843	1.05834	0.350968	1.04917	0.95755	0.323716	1.07562	1.09345	0.0175302
cn8918	alpha-glucan phosphorylase	Ib. Storage	1.00157	0.810822	0.418889	1.06838	1.03918	-0.0358976	1.02921	0.927977	0.263923	1.06842	1.01469	-0.0168017	1.11116	1.04142	-0.0731792	1.0877	1.12345	0.0749334	0.992259	1.074	0.221763	1.04208	0.899475	0.418864	1.01776	0.81231	0.473757
cn9115	Alpha-glucan phosphorylase	Ib. Storage	1.00342	0.916129	0.253482	1.01779	1.0017	0.196457	1.04197	0.99657	0.140105	1.08295	0.990692	-0.114979	1.00937	0.878211	0.43447	1.08958	1.04541	0.172415	1.00856	1.05392	0.364877	1.06857	1.11165	0.0993026	1.05622	1.07283	0.01236
GO_drpoolB-CL5126Contig1	basic 7S globulin 2 or xyloglucan-specific fungal endoglucanase inhibitor protein	Ib. Storage	1.06733	1.0436	0.00241684	1.04548	1.01996	0.203512	1.05799	1.01211	0.136825	0.998764	1.05854	0.230467	1.04637	1.09063	-0.274783	1.08886	1.06139	0.173158	1.00804	0.911254	0.631751	0.606261	1.04938	-1.07026	1.0732	1.04114	-0.191707
cn10515	basic 7S globulin 2 precursor small subunit	Ib. Storage	1.06913	1.03276	-0.0152187	1.0372	1.02416	-0.270391	1.04836	1.06049	0.0766867	1.01713	1.03398	0.0280057	1.04442	1.08825	0.0252594	1.09062	1.06219	0.172179	1.0447	0.983723	-0.0204534	1.06892	1.09745	0.142122	1.09003	1.03477	-0.0903528
GO_drpoolB-CL5176Contig1	basic 7S globulin 2 precursor small subunit	Ib. Storage	0.458131	1.00518	-0.774702	0.774259	1.01111	-0.430219	0.934378	1.03527	-0.148548	0.899045	0.995859	-0.470355	0.53287	1.00974	-0.788021	0.988269	1.11653	-0.262503	1.07852	0.959993	0.8387	0.615113	1.02553	-0.786512	1.08051	1.08762	-0.0992922
GO_drpoolB-CL8878Contig1	basic 7S globulin 2 precursor small subunit	Ib. Storage	0.364419	1.01997	-0.9779	0.972304	0.94617	-0.133644	1.00274	0.544032	0.713047	1.01439	0.51888	0.553836	0.254093	1.00513	-1.53	0.566567	1.08487	-0.889415	1.06701	1.00488	0.365126	0.926872	0.972491	-0.0737643	0.780425	1.09301	-0.160481
cn6112	beta-amylase	Ib. Storage	1.02202	1.02211	0.123817	1.07682	1.037	-0.0521972	1.06081	1.05607	0.0294443	1.00469	1.05849	0.0757058	0.996701	1.01895	-0.253712	0.947464	1.07194	-0.269153	0.996285	1.05003	0.0622162	1.07963	1.10092	-0.0362044	1.02546	1.07665	0.136774
GO_dr004P0002G09_F_ab1	beta-amylase	Ib. Storage	1.00011	0.230556	1.68079	1.02037	0.244048	1.3543	1.00064	0.387245	1.1118	0.577082	0.997117	-0.858403	1.00361	0.368274	1.13847	1.00884	0.387649	1.06739	1.00887	0.591575	0.87317	1.05773	1.02721	0.230938	1.00553	0.236532	1.05191
GO_drpoolB-CL3456Contig1	beta-amylase	Ib. Storage	1.05363	1.02537	-0.136154	1.01891	1.06108	0.133617	1.04146	1.04007	0.119982	1.06871	1.01108	-0.0379194	1.11478	1.03228	-0.103199	1.10357	1.11353	-0.0322644	0.998324	1.07494	0.181198	1.06475	1.07332	-0.0895916	1.05252	1.08829	0.0321533
GO_drpoolB-CL7349Contig1	beta-amylase	Ib. Storage	0.413719	0.998196	-2.78648	1.03121	1.06753	0.129839	0.900983	1.02678	-0.274873	1.00578	0.919967	0.360191	1.01531	0.839203	0.555393	1.08735	1.03605	0.274602	0.961174	0.982531	-0.50166	1.08153	0.993911	0.176913	1.06695	1.08375	0.00276028
GO_drpoolB-CL9672Contig1	Beta-amylase	Ib. Storage	1.00758	0.982517	0.183727	1.03587	1.06545	0.0757612	1.07189	1.0428	-0.0302258	1.05265	1.01599	-0.00371056	1.1111	1.02839	-0.104478	0.931492	1.07099	-0.292491	1.00084	1.07668	0.198244	1.08375	1.1227	0.0172966	1.02519	1.07607	0.143388
DY395371_1	beta-amylase	Ib. Storage	1.00585	0.97164	0.204134	1.06448	1.02076	-0.141338	1.05802	1.05972	0.0428621	1.00136	1.05372	0.192855	1.11719	0.965508	0.277119	1.08875	1.09023	0.127869	1.00757	1.03558	0.409106	1.06949	1.1153	0.0736962	1.0446	1.0289	-0.18288
IP_PHBS012J22u	beta-amylase PCT-BMY	Ib. Storage	1.05626	0.898837	0.36326	0.424259	1.0151	-0.938255	0.871399	1.03141	-0.515918	0.987463	0.99654	-0.590451	1.05152	1.04419	-0.0714289	1.10311	1.1265	0.0214008	0.995707	1.07858	0.237534	1.04773	1.129	-0.0883609	1.08943	1.07954	0.0129205
cn7046	beta-amylase PCT-BMYI	Ib. Storage	1.00027	0.313478	1.41673	1.01809	0.285324	1.28634	1.00162	0.444205	0.889725	0.399257	1.00675	-1.02887	1.00367	0.368333	1.125	1.00562	0.336453	1.18066	1.0019	0.329124	1.38165	1.02177	0.568532	0.769105	1.00561	0.202042	1.10675
cn4726	caleosin	Ib. Storage	1.0321	0.6258	0.658999	1.04835	0.589262	0.482333	0.863255	0.98002	-0.169135	0.666953	1.00349	-0.725812	1.04089	0.577095	0.746231	0.872792	1.03777	-0.351905	0.705837	1.07534	-0.930335	0.914614	1.07334	-0.367558	1.06404	0.883571	-0.0216669
GO_dr001P0014M04_F_ab1	caleosin	Ib. Storage	1.06433	1.04469	0.00395255	1.02468	1.07116	0.1039	1.03978	1.03337	0.120626	1.03438	1.03314	0.0262239	1.05589	1.05259	0.227963	1.09029	0.87997	0.387968	1.00761	1.04764	0.0218805	1.02928	1.08581	-0.148408	1.03756	1.0867	0.0282446
GO_dr004P0004D12_F_ab1	chloroplast alpha-glucan water dikinase	Ib. Storage	1.0075	0.979227	0.183867	1.06607	1.05699	0.00432544	1.01026	0.839462	0.375346	1.04089	0.991711	-0.224503	1.04078	1.07549	0.114925	1.09052	1.05859	0.151759	1.00749	1.04435	0.376207	1.05571	1.02159	0.237506	1.0249	1.06959	0.151355
cn442	Ferritin	Ib. Storage	1.04863	1.04425	0.0289365	1.05506	1.02017	-0.162598	1.0708	1.05377	-0.00336299	1.07176	1.00953	-0.0780373	1.10643	1.05707	-0.0186747	1.06718	0.8339	0.375634	1.03465	1.03019	0.0177011	0.800005	1.01653	-0.448228	1.0936	1.09542	0.0195633
cn6532	Ferritin	Ib. Storage	1.08238	1.04345	-0.0579139	1.06178	1.02432	-0.134126	1.06075	1.03678	-0.0593514	0.899812	1.0023	-0.371255	1.04281	1.07987	0.0811998	1.01833	1.08576	-0.177157	1.07331	0.978802	-0.0457393	0.990426	1.04725	-0.199239	1.0369	1.02905	-0.204701
cn2481	globulin-like protein	Ib. Storage	1.09059	0.754389	0.538051	0.970199	1.06776	0.0335791	1.07	0.910989	0.244849	0.847819	0.98953	-0.604125	0.868392	1.04579	-0.379356	0.760128	1.12832	-0.245321	0.944048	0.980494	-0.561437	0.419669	1.03685	-0.993433	0.957174	1.04256	-0.297943
cn3819	glycogen phosphorylase	Ib. Storage	1.09105	1.03675	-0.031866	1.04423	1.02366	-0.170602	0.906939	1.01949	-0.260894	0.999827	1.05597	0.19026	1.11518	1.0534	-0.0344259	0.990435	1.08673	-0.225247	1.07831	0.980336	-0.0809335	0.986993	1.04367	-0.190557	1.08149	1.0283	-0.11571
cn8947	Glycogen synthase	Ib. Storage	1.05304	1.0452	0.00671157	0.988823	1.01531	-0.250387	1.02865	1.03345	-0.09795	1.0328	1.03626	0.0126692	1.04093	1.08113	0.105697	1.04855	1.09319	-0.144547	1.07525	0.977569	-0.0933039	0.993799	1.04789	-0.177304	1.05411	1.02901	-0.170788
GO_drpoolB-CL6924Contig1	glycogen synthase	Ib. Storage	1.05086	1.04332	0.0068301	1.0181	0.770638	0.605558	1.04274	1.06122	0.0646359	1.00545	1.05352	0.0587158	1.10264	1.02658	-0.112885	1.09768	1.11438	-0.0654737	1.03442	1.01029	-0.013205	1.07656	1.08578	0.137455	1.05306	1.07268	0.0093229
cn8384	granule-bound starch synthase	Ib. Storage	1.02311	0.906385	0.285235	1.03117	1.07032	0.0934244	1.06601	1.04144	0.0551681	1.06756	1.02172	-0.0164893	1.05534	1.02855	-0.193562	0.874604	1.06119	-0.370841	1.03861	1.05609	0.00939129	0.979758	1.05169	-0.246205	1.05363	1.03951	-0.164718
GO_drpoolB-CL8968Contig1	granule-bound starch synthase	Ib. Storage	1.00236	0.671351	0.543069	1.07321	0.952583	0.160461	1.00639	0.736445	0.479696	1.07252	1.06316	0.0589745	1.09077	1.06839	-0.0988972	1.09271	1.10281	-0.0711781	1.05368	1.0224	-0.123445	0.928764	1.04091	-0.29581	1.06358	1.0884	0.0696239
DY395674_1	isoamylase	Ib. Storage	1.05975	1.02819	-0.121318	1.07706	1.03044	-0.0681734	0.969196	1.02884	-0.192682	0.998676	1.06329	0.135025	1.11095	1.06438	-0.0342707	0.995147	1.08451	-0.207173	1.07817	0.980897	-0.115854	1.02085	1.05244	-0.150719	1.03679	1.02851	-0.199305
DY396127_1	isoamylase	Ib. Storage	1.05303	1.0451	0.0264373	0.985041	1.01693	-0.258922	1.07328	1.05706	-0.00187603	1.00085	1.05561	0.183078	1.03642	1.05984	0.150998	1.08746	1.10109	0.106918	1.05529	0.979747	-0.194519	0.989469	1.05032	-0.18711	1.07851	1.04503	-0.139408
GO_dr004P0022D20_F_ab1	isoamylase	Ib. Storage	1.02511	1.02902	0.0975771	1.07328	1.03758	-0.0926342	1.00195	1.03093	-0.160198	1.00281	1.02414	0.249333	1.01046	0.965836	0.315513	1.07975	1.11515	-0.0489451	1.07369	1.05189	-0.0594017	1.0686	1.073	0.152754	0.877603	1.02576	-0.35476
cn2472	legumin-like protein	Ib. Storage	0.503624	1.00878	-0.726278	0.913089	1.05169	-0.256184	1.04991	1.0391	-0.0967604	0.911205	1.00305	-0.344836	0.532992	1.00934	-0.68115	0.781944	1.0535	-0.481281	1.00046	1.05957	0.429044	1.00077	1.08325	-0.144107	0.812899	1.05172	-0.578731
cn2952	lipid body membrane protein	Ib. Storage	1.0578	0.605038	0.572455	1.06911	0.913761	-0.120101	1.03595	0.914009	0.0682809	1.00315	0.316976	1.09849	0.885053	1.03556	-0.383989	0.429452	1.07118	-1.038	0.992629	1.00184	0.597022	1.01598	1.07914	-0.0966874	1.08342	0.265689	1.20417
cn632	oleosin	Ib. Storage	1.00221	0.606523	0.665812	1.01007	0.734741	0.491594	1.07365	1.06062	0.00682001	1.03519	1.00348	0.225447	0.50652	1.01788	-0.870591	0.53137	1.10136	-0.545775	1.07716	1.05928	-0.0701498	1.05483	0.524722	1.07667	1.07288	0.5189	0.225388
cn3242	oleosin 3	Ib. Storage	0.833896	1.02372	-0.366942	0.660633	1.01603	-0.744554	1.03584	0.649124	0.509224	0.942741	0.994993	-0.343684	1.0115	0.586501	0.778256	1.08753	0.886645	0.326938	0.997134	1.07723	0.230234	1.06801	0.802946	0.446029	0.579299	1.03937	-0.639062
cn4864	oleosin L-isoform	Ib. Storage	1.0187	0.947381	0.245363	1.07546	1.06692	-0.0253796	1.04947	1.05578	-0.0321843	1.00633	0.877596	0.431263	1.0166	0.366975	1.30884	1.08955	0.880428	0.285227	1.05133	1.07674	0.0687526	1.04527	0.6157	0.83621	0.489573	0.91348	-0.0720229
GO_drpoolB-CL9034Contig1	patatin family protein	Ib. Storage	1.00316	0.9098	0.267935	1.01777	0.975389	0.225642	1.072	1.05998	0.0266266	1.08297	1.02094	-0.0978793	1.01646	0.965319	0.312162	1.0336	1.09605	-0.151592	1.05363	0.980144	-0.19498	1.06991	1.10745	0.109119	1.04273	1.09537	0.072181
GO_drpoolB-CL5613Contig1	Patatin T5	Ib. Storage	1.01966	1.00644	0.128931	1.01797	0.952278	0.253935	1.03936	1.00252	0.152289	1.06865	0.990662	-0.0551594	1.00929	0.678515	0.599742	1.08893	1.10263	0.105427	0.99916	1.07885	0.123769	1.0684	1.04518	0.217969	1.07396	1.02952	-0.1307
GO_drpoolB-CL7233Contig1	Patatin T5	Ib. Storage	1.09554	1.04598	-0.0136413	1.07823	1.06587	0.0208989	1.05186	1.00952	0.0623421	1.00397	0.931908	0.370487	1.03521	1.0189	0.244716	1.0862	0.824874	0.335502	1.00937	1.00565	0.464501	1.00709	0.0526549	1.64743	1.01346	0.545519	0.676512
cn2883	Patatin-like protein	Ib. Storage	1.07761	1.04695	-0.0112826	1.01875	0.978882	0.228821	1.06824	1.05456	0.0233606	1.00085	1.06577	0.123866	1.00922	0.837234	0.463927	1.042	0.638028	0.587523	1.0057	1.03254	0.346688	1.05477	0.934082	0.39151	1.05164	1.08964	0.0729814
cn2884	Patatin-like protein	Ib. Storage	1.03662	1.00571	0.123533	1.04752	1.05342	-0.102718	0.841725	1.02676	-0.337243	1.00188	0.911392	0.355455	1.07308	1.02803	-0.182928	1.08485	1.1232	0.0576667	1.07849	0.979097	-0.0941892	1.0332	0.780672	0.5326	1.023	0.826512	0.469227
cn9547	Patatin-like protein	Ib. Storage	1.02215	0.558739	0.83694	1.06225	0.493978	0.436974	0.798536	1.0008	-0.0658706	0.950049	0.917065	-0.439225	1.1147	0.354762	1.09148	0.898445	0.543171	0.343894	0.706762	1.0772	-0.914728	0.771266	1.05401	-1.19938	0.938602	1.06542	-0.0077762
cn9548	Patatin-like protein	Ib. Storage	0.777451	1.01541	-0.42712	0.665571	1.01332	-0.515697	0.757895	1.01902	-0.488777	1.00052	0.972857	0.288363	1.09467	1.09013	0.0200439	0.308686	1.01059	-1.13006	1.01476	1.03602	-0.225776	0.693149	1.01006	-0.592254	0.303994	1.00309	-1.03524
EB175069_1	Patatin-like protein	Ib. Storage	0.533668	1.04404	-0.479884	0.792097	1.01692	-0.417759	0.834602	1.02048	-0.394523	1.02217	0.97619	0.248577	1.08704	1.01997	0.010427	1.07609	0.53761	0.601849	0.79632	1.03574	-1.70388	1.0612	0.470043	0.960604	1.02999	0.93389	0.402956
GO_dr004P0011G14_F_ab1	Patatin-like protein	Ib. Storage	0.959449	1.02142	-0.0435391	1.03435	0.912783	0.26564	1.03617	0.572805	0.757483	1.00419	0.74884	0.490484	1.04678	1.08633	0.0209492	0.990438	1.09892	-0.298949	0.99854	1.07494	0.328513	1.06502	1.02151	0.346259	0.938668	1.02961	-0.379516
GO_dr004P0032E07_F_ab1	Patatin-like protein	Ib. Storage	1.07837	1.04585	-0.0474012	1.02261	1.06792	0.119795	1.03684	1.01219	0.152131	1.02635	1.06343	0.153906	1.02715	1.05021	0.172023	1.05338	0.717326	0.499514	1.07805	1.01766	-0.0540773	1.07951	1.0816	0.07972	0.805659	1.02078	-0.410313
GO_drpoolB-CL1952Contig1	Patatin-like protein	Ib. Storage	1.09604	0.742241	0.549371	0.277426	1.03915	-0.705349	1.02478	0.879727	0.131143	1.07468	0.861488	-0.268298	0.861683	0.646225	0.38651	0.851874	0.596898	-0.194759	0.730768	0.981271	-0.790901	0.577035	1.12299	-1.53136	1.06858	0.344523	0.173874
GO_drpoolB-CL1952Contig2	Patatin-like protein	Ib. Storage	1.07804	0.736179	0.526696	1.07891	0.959864	-0.0204611	0.793838	1.03584	-0.462978	1.06532	0.917372	0.289695	0.86218	1.08269	-0.314231	0.925936	0.759617	-0.257538	0.534767	0.986619	-1.45087	0.92421	1.06853	-0.448694	1.07565	1.04883	0.415976
GO_drpoolB-CL8782Contig1	Patatin-like protein	Ib. Storage	1.0123	0.991212	0.160717	1.01859	1.01531	0.201408	1.03645	0.999985	0.169835	1.07253	1.01845	-0.0519213	1.00916	0.944512	0.338098	1.04789	0.585339	0.668593	0.996512	1.06381	0.184862	1.08238	1.11325	0.0717289	1.08838	1.04086	-0.0719575
GO_drpoolB-CL7990Contig1	patatin-like protein 1	Ib. Storage	1.07906	1.02678	-0.0218573	1.04376	1.05579	0.0292645	1.05549	1.0559	0.0665012	1.01452	1.03527	0.028243	1.04619	1.08858	0.0228434	1.08872	1.04129	0.217589	1.01758	1.00262	-0.00445282	1.07364	1.12508	0.020238	1.04651	1.06918	0.0106906
cn2882	patatin-like protein 2	Ib. Storage	1.03811	1.04349	0.0434056	1.01872	0.993662	0.20713	1.03953	1.04676	0.107878	1.03983	1.02693	0.00808116	1.00949	0.919306	0.400175	1.02954	0.569011	0.709665	1.00749	1.00165	0.389129	1.06257	1.02785	0.242432	1.03175	1.02907	-0.200392
GO_drpoolB-CL3696Contig1	SHRUNKEN SEED 1	Ib. Storage	1.0493	1.0258	0.0692545	1.06622	1.06296	0.0163118	0.979706	1.03461	-0.166902	1.00123	1.04077	0.231091	0.679024	1.01767	-0.563149	0.720681	1.03296	-0.544703	1.05066	0.980235	-0.241742	0.977972	1.04799	-0.222628	1.02365	0.979754	0.304578
cn3424	Soluble starch synthase	Ib. Storage	1.00837	0.884889	0.348611	1.02326	0.955987	0.247905	1.01015	0.837341	0.390439	1.06198	1.00323	-0.18445	1.05119	1.08059	0.0783159	1.08691	1.12615	0.0538969	0.998567	1.07743	0.210547	1.06158	1.05415	0.181375	1.09198	1.06799	-0.0798153
GO_drpoolB-CL8983Contig1	Soluble starch synthase	Ib. Storage	1.04191	1.02936	-0.142784	1.06849	1.04708	-0.0202373	1.07323	1.04868	-0.0253534	0.999641	1.05845	0.173622	1.08469	1.03142	-0.133437	0.855824	1.05368	-0.384227	1.07804	0.979232	-0.112392	0.97353	1.04054	-0.212459	0.956904	1.02632	-0.284218
cn3849	starch associated protein	Ib. Storage	1.00221	0.715275	0.486389	1.01754	0.907168	0.305688	1.0684	0.966789	0.177951	1.08292	1.02832	-0.108807	1.01204	0.942764	0.331171	1.08806	1.12594	0.0555689	1.00873	0.995354	0.4796	1.03385	0.79311	0.534332	1.08177	1.06304	-0.0849591
cn8917	starch phosphorylase	Ib. Storage	0.999898	1.02787	-0.187978	0.895921	1.01339	-0.337137	0.672679	1.00742	-0.615467	0.999384	1.00544	0.280876	0.806366	1.01949	-0.429806	0.399719	1.0102	-0.973667	1.05088	1.03381	-0.0985675	0.810708	1.0197	-0.438835	0.862457	1.02915	-0.373379
cn6717	starch synthase	Ib. Storage	1.0742	1.02913	-0.094528	1.06928	1.02347	-0.134032	1.03633	0.998394	0.165395	1.06981	1.05511	0.0153056	1.08523	1.08341	0.0115071	1.05758	1.09668	-0.143605	1.06426	0.980165	-0.162562	1.06309	1.04133	0.211661	0.866778	1.02223	-0.371043
cn9039	starch synthase	Ib. Storage	1.08753	1.01112	0.0300264	0.786368	1.01691	-0.449984	1.03998	0.920919	0.313732	1.07321	1.05687	-0.061778	0.839473	1.02189	-0.454362	0.879317	1.09676	-0.348164	1.06733	1.06904	-0.039257	0.658056	1.02509	-0.722841	0.961116	1.03611	-0.278458
GO_dr004P0011A22_F_ab1	starch synthase	Ib. Storage	0.899042	1.03047	-0.288325	1.05096	1.03713	-0.130659	1.03816	1.03683	-0.0986336	1.00224	1.03527	0.217842	1.04095	0.977399	0.285543	0.861181	1.05211	-0.376231	1.03123	0.98544	-0.296226	0.6961	1.01183	-0.570391	0.76787	1.01897	-0.44705
GO_drs13P0005A17_R_ab1	starch synthase	Ib. Storage	1.00233	0.707462	0.487496	1.06081	0.958515	0.212764	1.03594	0.95879	0.2181	1.06794	1.06502	0.0805363	1.08886	1.04108	-0.11663	0.994087	1.08054	-0.211808	1.07812	1.05032	0.00441454	1.06253	1.1022	-0.077134	1.02843	1.0858	0.124204
SG_SGN-U211286	starch synthase	Ib. Storage	1.07618	1.02257	-0.0995297	1.0312	1.06592	0.0730008	1.01018	1.03092	-0.132584	1.01788	1.04613	0.0428182	1.05608	1.02216	-0.183093	1.07943	1.09864	-0.0927092	1.04809	0.981114	-0.27329	1.06748	1.09637	0.112874	1.0248	1.03872	0.249965
cn6188	steroleosin	Ib. Storage	1.0009	0.904751	0.232978	1.04699	1.05721	-0.157551	0.832032	1.05714	-0.377494	1.05906	1.06247	-0.215571	0.780202	1.0319	-0.551926	0.630502	1.07698	-0.60106	1.05099	0.945009	0.102823	0.342116	1.03929	-1.02867	0.277189	1.00793	-1.08145
cn6171	vicilin	Ib. Storage	1.05269	1.02602	-0.136291	1.04692	1.07243	0.106322	1.02121	0.600872	0.96651	0.80746	0.990062	-0.694628	0.644642	1.02479	-0.782248	0.98	1.09668	-0.270721	1.0475	1.06605	-0.26101	1.01862	0.254734	1.52387	1.05395	1.03039	-0.172456
cn6225	vicilin	Ib. Storage	1.04096	1.04826	-0.115404	1.0187	0.985946	0.21087	1.03683	0.936415	0.299059	1.06751	1.04943	-0.00295565	0.779975	1.01786	-0.55079	1.10207	1.04541	0.0772143	1.06455	1.07947	-0.0898349	1.04997	0.94119	0.372987	1.02506	1.02316	0.249377
cn94	vicilin	Ib. Storage	1.00162	0.50197	0.843968	1.07083	0.869325	0.14285	0.637632	1.04795	-1.43891	0.643643	0.998497	-0.579686	0.483463	1.00816	-1.05365	1.07953	0.617989	0.613951	1.00277	0.379006	1.76392	1.08013	0.686612	0.894593	1.06559	0.0327273	2.84345
SG_SGN-U209222	vicilin	Ib. Storage	1.0431	0.905231	0.293577	0.699931	1.02883	-0.534331	0.898038	1.03698	-0.296137	0.924376	0.989689	-0.382599	1.08073	0.9541	0.351365	1.08901	0.674275	0.541098	0.754828	1.00064	-0.732347	0.420701	1.00563	-1.10755	0.804801	1.08729	-0.432506
SG_SGN-U209902	vicilin	Ib. Storage	0.956867	0.45976	1.06827	0.0745161	1.00275	-1.58995	0.472627	0.965916	-0.686727	1.08026	1.03668	-0.0684577	0.857242	1.00274	-0.00766247	0.821668	0.340534	-0.200002	0.726697	1.07715	-0.622017	0.114476	1.08048	-2.71857	1.01178	0.49135	-0.148381
SG_SGN-U210737	vicilin	Ib. Storage	1.08083	1.045	-0.0576224	0.428768	1.01808	-0.790685	1.04623	0.999734	0.0724333	1.03531	0.19988	1.71607	0.980558	1.07002	-0.27647	1.05126	0.965398	0.166649	1.00525	0.545188	1.11754	0.94142	1.07976	-0.560482	1.04137	1.09474	-0.0598446
cn1162	actin	II. Cytosceleton	0.88478	1.04357	-0.46256	1.06722	0.95519	0.153204	1.0359	0.751436	0.665867	1.08274	0.689781	0.201168	0.565872	1.01458	-0.602424	0.901308	0.991852	-0.392673	1.04858	1.06252	-0.160713	1.00058	1.03253	-0.112999	1.0471	0.99102	-0.206678
cn2150	actin	II. Cytosceleton	1.07113	1.02602	-0.113379	1.07061	1.05106	-0.0407795	1.0411	1.04189	-0.0905633	1.00682	1.06157	0.0846807	1.01904	0.977909	0.340096	1.08863	1.10018	0.117997	0.993396	0.992589	-0.360371	0.969177	1.04108	-0.224065	0.965215	1.02847	-0.266899
cn4196	actin	II. Cytosceleton	1.01637	0.985959	0.191382	1.06872	1.02174	0.0710371	1.01696	1.03525	-0.154171	1.06338	1.06191	0.0416602	1.11235	1.05945	0.125589	1.09096	0.956617	0.277409	1.07708	1.01939	-0.0304958	1.06862	1.12751	-0.0401298	1.07507	1.07955	-0.0720574
cn4372	actin	II. Cytosceleton	0.982996	1.03036	-0.207956	1.04392	1.01877	-0.188771	1.0171	1.03136	-0.125084	1.07545	0.994224	-0.0826094	1.11665	1.03835	-0.047512	1.06251	1.09656	-0.13392	1.07649	0.978419	-0.0830009	1.06936	1.11163	0.0901062	1.08887	1.03975	-0.0568315
cn4436	actin	II. Cytosceleton	1.05065	1.0326	-0.0187516	1.07664	0.848971	0.299781	1.05502	1.06177	0.0229107	1.00432	1.03192	0.204399	1.06134	1.00161	0.244309	1.09154	0.797395	0.314564	1.00927	0.843607	0.721333	1.02562	0.43993	0.95521	1.07151	1.07837	0.0914039
GO_drpoolB-CL4889Contig1	actin	II. Cytosceleton	1.09312	1.0322	0.0550075	1.02033	0.876137	0.443142	1.06463	1.04976	0.0188272	1.00091	0.742864	1.28925	1.06161	1.07425	0.010834	0.979934	1.10982	-0.336613	0.997144	1.07811	0.202903	1.0836	1.1062	-0.00298707	1.03668	1.08676	0.0310279
cn4129	actin related protein	II. Cytosceleton	1.00851	0.990883	0.154599	1.07023	1.03934	-0.0404259	1.07066	1.04936	0.0093764	1.04112	1.02217	0.00657963	1.02972	1.06657	0.150752	1.08646	0.969436	0.23533	1.07056	0.978466	-0.0531842	1.06224	1.06317	-0.0877587	1.02453	1.06638	0.167357
cn9099	actin related protein	II. Cytosceleton	1.05845	0.975948	0.201435	1.03608	0.91638	0.317383	1.02528	0.994118	0.0221048	0.865623	1.00098	-0.372426	0.940918	1.08983	-0.379903	1.09356	0.724732	0.640023	1.07701	1.05559	0.168875	1.05655	0.965291	0.0398787	0.957428	1.04235	-0.322412
GO_dr001P0010D23_F_ab1	actin related protein	II. Cytosceleton	1.0162	1.02218	0.103857	1.06558	1.04597	-0.0157811	1.03687	0.99089	0.184181	1.07856	0.989624	-0.105192	1.02385	1.06611	0.137548	1.08922	1.09974	0.104724	0.992494	1.0675	0.119104	1.05996	1.04124	0.21181	1.02461	1.08255	0.130006
GO_drpoolB-CL9388Contig1	actin related protein	II. Cytosceleton	1.02368	1.01368	0.119838	1.01475	0.91555	0.308347	1.03576	0.966936	0.225395	1.04851	1.04209	0.0127693	1.03349	1.07701	0.107502	1.07678	0.849346	0.369466	1.07774	0.984611	-0.167975	1.061	1.04156	0.21287	1.09263	1.0563	-0.0873938
cn2434	alpha tubulin	II. Cytosceleton	1.09488	1.04446	-0.0352077	1.08048	1.02722	-0.0930025	1.03213	0.958301	0.240299	1.07895	0.990358	-0.108546	1.11227	1.07007	-0.00666776	1.08938	1.04019	0.175931	1.06377	0.980359	-0.114877	1.07841	1.12399	0.00902832	1.07956	1.02917	-0.143443
cn7793	alpha tubulin	II. Cytosceleton	1.07756	1.03651	-0.0176369	1.04704	1.04123	-0.130809	0.94821	1.03272	-0.196271	0.999611	0.992029	0.313838	1.02221	1.01624	0.249157	1.02806	0.565716	0.717626	0.992287	1.07517	0.109757	1.02827	0.718704	0.595313	1.03418	1.03304	-0.229592
GO_drpoolB-CL7909Contig1	alpha tubulin	II. Cytosceleton	1.09437	1.04089	-0.0371114	1.03743	1.02005	-0.203321	1.02472	1.05013	-0.0533777	0.999661	1.03008	0.246221	1.07989	1.06237	0.120302	1.00544	0.297507	1.2573	1.07808	1.0095	0.152454	1.00563	0.0591339	1.76904	0.863469	1.02873	-0.417703
GO_drpoolB-CL7101Contig1	Ankyrin	II. Cytosceleton	1.08779	1.02814	-0.0578683	1.05135	1.02139	-0.171434	1.02281	0.936499	0.265999	1.06739	1.02386	-0.0186667	1.04039	1.08108	0.0951857	0.984318	1.08149	-0.21864	0.996333	1.07765	0.20531	1.08542	1.12302	0.00982189	1.06644	1.09244	0.0735215
SG_SGN-U212312	ankyrin	II. Cytosceleton	0.928544	1.02995	-0.266608	1.0737	1.05265	-0.0464469	0.657752	1.03113	-1.44849	1.08465	0.990304	-0.125044	1.05595	1.02172	-0.18522	0.775367	1.09475	-0.642872	0.996698	1.05944	0.482432	0.986779	1.1052	-0.380866	1.03619	1.04439	-0.261921
GO_dr004P0003G22_F_ab1	ankyrin repeat family protein	II. Cytosceleton	1.03752	1.02277	0.11177	1.04079	1.06725	0.058859	1.03507	0.970267	0.213062	1.08275	1.00958	-0.112509	1.03423	0.987529	0.270549	1.10196	1.13653	0.0244259	0.999136	1.07871	0.230079	1.08104	1.10235	0.0789131	0.712583	1.0217	-0.526402
GO_dr004P0014D17_F_ab1	ankyrin repeat family protein	II. Cytosceleton	1.04518	1.02754	-0.148067	1.07232	1.03704	-0.0561434	1.00204	1.02982	-0.128944	1.00096	1.06408	0.138761	1.08737	1.08989	0.0570248	0.957449	1.08615	-0.258409	0.996273	1.0782	0.231085	1.08257	1.13108	0.0383611	1.02833	1.08914	0.0931956
GO_drpoolB-CL6958Contig1	ankyrin repeat family protein	II. Cytosceleton	1.08694	1.02491	-0.0701276	1.04921	1.06141	0.119287	1.04175	0.993523	0.177906	1.01941	1.05872	0.194405	0.995136	1.02241	-0.377272	0.828515	1.05972	-0.46665	1.07353	1.05578	0.0151781	0.914596	1.03553	-0.299791	1.0601	1.09309	0.00334295
cn2002	annexin	II. Cytosceleton	1.07792	1.04333	-0.0150681	1.06256	1.02357	-0.139428	1.0599	1.0582	0.0388309	1.01907	1.06552	0.0696412	1.07976	1.02448	-0.151978	0.969422	1.07609	-0.24395	0.994422	1.05584	0.0477232	1.07008	1.11963	0.0614066	1.0163	1.02907	-0.203106
cn1657	beta-tubulin	II. Cytosceleton	1.02283	1.00614	0.125384	1.06686	1.07014	0.0533472	1.00893	0.810562	0.419914	1.07745	0.996229	-0.141431	1.01715	0.976572	0.303353	1.0605	0.712944	0.495907	1.07857	0.985667	-0.0830237	0.958623	1.05101	-0.245221	1.05842	1.0292	-0.164234
cn2408	beta-tubulin	II. Cytosceleton	1.02067	1.00938	0.111576	1.0148	0.807476	0.388428	1.01782	0.875921	0.335336	1.08099	0.99086	-0.0850061	1.01099	0.934746	0.363027	1.0536	0.733398	0.485142	1.00757	1.06083	0.307689	1.05604	1.02211	0.237277	1.0796	1.0951	-0.0311191
cn2410	beta-tubulin	II. Cytosceleton	0.982958	1.02595	-0.245978	1.05609	1.06868	0.0710364	1.06298	1.05324	0.0383326	1.01725	1.03574	0.0264831	1.07813	1.06707	-0.00254539	0.948859	1.09227	-0.337706	1.00649	0.993973	0.597105	1.06473	1.04157	0.279867	1.03374	1.09669	0.0515183
GO_drpoolB-CL2614Contig1	beta-tubulin	II. Cytosceleton	0.535474	1.00701	-0.732244	0.637853	1.00835	-0.54316	0.786192	1.01121	-0.445173	1.06973	1.03779	-0.0424717	0.960955	1.02277	-0.279624	0.689666	1.03073	-0.575103	1.07297	1.06342	0.105518	0.799636	1.0167	-0.436816	0.775738	1.02343	-0.460968
GO_drpoolB-CL4632Contig1	beta-tubulin cofactor	II. Cytosceleton	1.00817	0.974434	0.186039	1.06709	1.06711	0.0320168	1.03178	0.971139	0.214756	1.07696	0.991551	-0.115279	1.11648	1.06213	-0.0963627	1.10146	1.11534	-0.0358394	1.00109	1.07757	0.209597	1.06828	1.09815	0.117923	1.02314	1.04315	0.217495
GO_drpoolB-CL5151Contig1	katanin	II. Cytosceleton	1.09267	1.04369	-0.0200308	1.04448	1.06317	0.0425511	0.976753	1.02681	-0.171492	1.00094	1.04906	0.21389	1.1106	1.03561	-0.0816066	1.07411	1.09859	-0.098015	0.913909	0.995845	-0.511466	1.07038	1.1201	0.0586058	1.09391	1.04492	-0.0743784
GO_drpoolB-CL7662Contig1	katanin	II. Cytosceleton	1.06455	1.02559	-0.121866	1.06456	1.05091	-0.00785699	1.04631	1.04403	-0.0494311	0.999486	1.06336	0.132703	1.11399	1.08236	-0.0117104	1.07262	1.10178	-0.0932694	0.937899	0.995405	-0.463439	1.08319	1.11496	0.0505559	0.956983	1.02943	-0.308885
DY395327_1	kinesin	II. Cytosceleton	1.00215	0.88125	0.292037	1.01865	0.975672	0.229771	1.02969	0.910863	0.318408	1.00522	1.06551	0.131086	0.812381	1.01461	-0.469205	1.07774	0.866571	0.33727	1.07794	1.07636	0.178769	1.0094	0.213597	1.33964	1.04582	1.0884	0.0583268
GO_dr001P0011H13_F_ab1	kinesin	II. Cytosceleton	1.00185	0.826284	0.371218	1.02919	1.03302	0.159924	1.02397	0.854177	0.396066	1.06293	1.06159	0.11367	1.00959	0.750144	0.606488	1.01279	0.424263	0.949952	1.00879	0.662115	0.887351	1.0087	0.17458	1.36804	1.02436	1.03627	0.222938
GO_dr004P0005H03_F_ab1	kinesin	II. Cytosceleton	1.00221	0.640258	0.588699	1.00855	0.799346	0.393754	1.00714	0.739921	0.500062	1.07498	1.02128	-0.0347529	1.00833	0.648719	0.699808	1.03121	0.570622	0.682097	0.795744	1.06908	-0.888064	1.06544	0.991344	0.325532	1.02375	1.05664	0.185643
GO_dr004P0009M13_F_ab1	kinesin	II. Cytosceleton	1.05092	1.04712	0.0246196	1.06652	1.06632	0.0190647	1.03979	1.02974	0.122433	1.05333	1.04128	0.0173831	1.02715	1.04147	0.186894	1.08862	1.11021	0.0987118	0.998227	1.07676	0.19005	1.05901	1.00082	0.266907	1.08168	1.02902	-0.12095
GO_dr004P0010F18_F_ab1	Kinesin	II. Cytosceleton	1.01132	0.955431	0.224737	1.0224	0.991442	0.205992	1.03787	0.983028	0.188008	1.06737	1.06496	0.108644	1.00873	0.577811	0.809931	1.00855	0.368039	1.09545	1.00274	0.926869	0.526114	1.00673	0.0599225	1.61492	1.02892	1.09021	0.0934145
GO_drpoolB-CL5659Contig1	KINESIN (microtubule motor)	II. Cytosceleton	1.00234	0.661534	0.584864	1.02095	0.982195	0.221538	1.02643	0.900029	0.319209	1.07972	1.01	-0.0607278	1.11053	1.08256	-0.031256	1.09004	0.944648	0.268772	0.877144	0.981213	-0.502957	1.05341	0.30095	1.22846	1.02838	1.0703	0.156139
GO_drpoolB-CL4469Contig1	kinesin heavy chain	II. Cytosceleton	1.08723	1.02506	-0.0703956	1.03653	1.06536	0.0656792	1.04606	1.06148	0.071756	1.06805	1.00339	-0.0488284	1.07699	1.08249	0.0282988	1.05466	0.737167	0.476515	1.07514	0.978937	-0.151024	1.06185	1.10396	-0.0671143	0.985319	1.02883	-0.264267
SG_SGN-U212460	Kinesin heavy chain,	II. Cytosceleton	1.00235	0.895851	0.279733	1.0187	1.01904	0.182524	1.03901	0.978237	0.168426	1.08014	0.99066	-0.0735702	1.0095	0.956763	0.305253	1.08761	1.12261	0.0905116	1.00753	1.07131	0.031428	1.05742	1.02953	0.222846	1.02529	1.0822	0.129464
DC241580_1	kinesin light chain	II. Cytosceleton	0.903922	1.03072	-0.294133	1.07615	1.05155	-0.0861351	1.07308	1.05166	0.0687988	1.07792	1.05885	-0.0431323	1.11058	1.04855	0.0813052	1.0876	0.927982	0.280654	1.0714	1.06583	0.033959	0.989162	1.06793	-0.171167	1.04498	1.02797	-0.195272
GO_dr004P0015N01_F_ab1	kinesin like protein	II. Cytosceleton	0.848482	1.01755	-0.381131	0.988581	1.01828	-0.276778	0.930367	1.03159	-0.272408	1.00365	0.846592	0.488081	1.07349	1.09139	0.0520549	1.08936	1.12604	0.0630663	0.841038	0.997881	-0.592	0.913551	1.03302	-0.310565	0.277279	1.00163	-1.17777
cn3150	kinesin motor family protein	II. Cytosceleton	1.01199	0.989504	0.185481	1.0724	1.03598	-0.056008	1.04413	1.05406	0.0749249	1.00706	1.05661	0.0664404	1.07172	1.09021	0.0411246	1.09746	1.13432	0.0261056	0.992886	1.0568	0.0555186	1.05552	1.01846	0.242703	1.09406	1.05658	-0.0516587
cn8687	kinesin related protein	II. Cytosceleton	1.00233	0.722085	0.468349	1.01866	0.945947	0.276177	1.02733	0.885084	0.335184	1.04359	0.997791	-0.199111	1.10413	1.088	0.0555387	1.0225	0.45701	0.898623	0.769272	1.07917	-0.345534	1.0284	0.297368	0.944079	1.02882	1.05275	0.184667
cn9370	kinesin related protein	II. Cytosceleton	0.838167	1.02927	-0.366943	1.06246	1.03132	-0.134197	1.06482	0.969993	0.217202	1.07799	0.990244	-0.149474	1.09309	1.08666	-0.11388	0.948972	1.1004	-0.273211	0.545379	1.00146	-1.0722	1.07872	1.10595	-0.0149883	0.806958	1.02886	-0.40287
cn9371	kinesin related protein	II. Cytosceleton	0.875855	1.04343	-0.107296	1.07959	0.770311	0.0977639	1.00597	0.69434	0.538855	0.770389	1.05116	-0.677648	0.491861	1.0902	-0.854175	0.863665	1.13057	-0.379335	0.647141	1.04267	-1.38361	0.914979	1.09232	-0.27859	1.0652	1.0743	-0.108531
GO_dr004P0004D22_F_ab1	kinesin related protein	II. Cytosceleton	1.03912	1.02939	-0.157913	0.977243	1.01558	-0.262461	1.05878	1.03433	-0.0509888	1.06619	1.00814	-0.0178572	1.08697	1.03199	-0.135936	1.02908	1.08745	-0.161829	1.07664	0.979226	-0.114253	0.973733	1.04251	-0.212323	1.05911	1.02928	-0.178743
GO_drpoolB-CL1173Contig1	kinesin related protein	II. Cytosceleton	0.98438	1.03172	-0.21057	1.07705	1.02887	-0.114706	1.07322	1.0448	0.0280419	1.07647	1.01514	-0.0833007	1.11556	1.08892	0.0525251	1.07502	1.1026	-0.0846777	1.051	0.987341	-0.211856	0.907739	1.03752	-0.324019	1.02466	1.06614	0.175498
GO_drpoolB-CL5470Contig1	kinesin related protein	II. Cytosceleton	1.01608	1.0066	0.124879	1.07402	1.04585	-0.0543389	1.04218	1.00747	0.153734	1.06888	1.00636	-0.0175093	1.07704	1.08467	0.0660535	1.01662	1.09569	-0.174757	1.06366	0.981494	-0.15671	0.987646	1.05809	-0.1974	1.04413	1.093	0.0631529
GO_drpoolB-CL9297Contig1	kinesin related protein	II. Cytosceleton	1.0205	0.896078	0.272809	0.83175	1.01241	-0.393287	1.03197	0.865411	0.399083	1.04676	1.04058	-0.250657	0.861201	1.0243	-0.451598	0.960137	1.08763	-0.204126	1.04115	1.05224	-0.172835	0.515486	1.04896	-0.827637	0.958987	1.02858	-0.279875
GO_drs13P0004F17_F_ab1	kinesin related protein	II. Cytosceleton	1.07883	1.02351	-0.101119	1.05949	1.06721	0.0499441	1.03901	0.977703	0.17234	1.00192	1.05942	0.0733219	1.07276	1.05336	-0.0961256	1.00349	1.08621	-0.19278	1.04736	0.988282	-0.2357	0.945642	1.04795	-0.261893	1.04344	1.0882	0.0773079
SG_SGN-U211205	kinesin related protein	II. Cytosceleton	0.699653	1.00952	-0.55472	1.07167	1.04952	0.0413254	1.04083	0.925597	0.222995	1.07213	0.991555	-0.189041	0.742954	1.02167	-0.44709	1.03417	1.08899	-0.157763	0.934833	0.980535	-0.822526	1.04	0.729882	0.589203	1.05564	1.07056	0.155448
GO_dr004P0032P04_F_ab1	microtubule binding	II. Cytosceleton	1.03274	1.00602	0.127412	1.02059	1.05824	0.131964	1.03571	0.915997	0.305884	1.02703	1.04941	0.0456012	1.09988	1.08364	-0.309662	1.02922	0.542709	0.726019	1.03824	1.07503	0.191379	1.03593	0.110996	1.09181	1.0642	1.04147	-0.170273
GO_drpoolB-CL8085Contig1	microtubule binding	II. Cytosceleton	1.07009	1.04371	0.0216234	1.06776	1.05295	-0.0560663	0.923638	1.02297	-0.222816	1.00383	1.06415	0.134428	1.01855	1.0175	0.240494	0.975173	1.08325	-0.234001	1.07566	0.992096	-0.151046	1.08271	1.10757	-0.000586013	1.06112	1.07557	0.0038838
GO_dr004P0001C24_F_ab1	microtubule bundling polypeptide	II. Cytosceleton	1.00233	0.874635	0.321061	1.06693	1.04235	-0.0220976	1.03442	0.99834	0.165667	1.07015	0.991403	-0.0513269	1.02078	1.00413	0.254496	1.0099	1.089	-0.17967	1.07843	0.978252	-0.077542	1.07521	1.09604	-0.053477	1.08952	1.04265	-0.0650633
GO_dr001P0019C10_F_ab1	microtubule-associated protein	II. Cytosceleton	1.05472	1.04486	0.0443089	1.07556	1.05745	-0.0349132	1.01803	0.916245	0.302087	1.00715	1.06568	0.110712	1.11484	1.07223	-0.0341721	1.06104	1.09891	-0.107112	1.03228	0.979954	-0.350253	0.999604	1.08933	-0.173447	1.08939	1.04135	-0.0548303
GO_dr004P0002B21_F_ab1	microtubule-associated protein	II. Cytosceleton	1.06591	1.04396	-0.00232335	1.07285	1.02273	-0.125902	1.03555	1.01193	0.154258	1.01435	1.06271	0.0799486	1.07299	1.03566	-0.133613	1.09236	1.10311	-0.0661282	1.05136	0.979831	-0.291589	1.019	1.06836	-0.149992	1.04759	1.08781	0.0325145
GO_drpoolB-CL1844Contig1	microtubule-associated protein	II. Cytosceleton	1.08992	1.04369	-0.0894059	1.05985	1.06857	0.0812452	1.0408	0.999101	0.17044	1.02059	1.06071	0.196513	1.11341	1.08906	-0.0331987	1.09708	1.04378	0.0710741	1.05686	0.978713	-0.267077	1.03195	1.10653	-0.111699	1.09027	1.08715	-0.0779087
GO_drpoolB-CL4922Contig1	microtubule-associated protein	II. Cytosceleton	1.03827	1.0379	0.0481845	1.0708	1.06693	0.048545	1.0634	1.05725	0.0505557	0.999205	1.058	0.202188	1.06264	1.09007	0.0420645	1.09348	1.11007	-0.0514374	1.07575	0.980198	-0.150724	1.07953	1.09581	-0.0338767	1.02613	1.09045	0.111744
cn10071	microtubule-associated protein MAP65-1a	II. Cytosceleton	1.08179	1.04326	0.0277429	1.0668	1.04576	-0.0264333	1.02964	0.925333	0.289026	1.07243	0.996777	-0.0507381	1.01589	0.93224	0.379344	1.05389	0.666788	0.534405	0.998237	1.0495	0.396153	1.00946	0.223315	1.29777	1.07323	1.08733	-0.0208915
GO_drpoolB-CL3379Contig1	microtubule-associated protein MAP65-1a	II. Cytosceleton	1.05561	1.03316	0.0757755	1.02904	1.02014	-0.214448	1.01267	1.03534	-0.106643	1.03512	1.05985	0.0591939	1.00686	0.489372	0.856031	1.07952	0.795467	0.43785	1.00904	0.883758	0.615895	1.08379	1.12163	0.0594158	1.08134	1.08195	-0.0576726
SG_SGN-U210229	myosin	II. Cytosceleton	1.04352	1.03337	-0.154185	1.03622	1.06745	0.0587104	1.05895	1.05384	0.0310795	1.0772	1.04796	-0.219193	1.11095	1.0283	-0.0954805	0.840073	1.08605	-0.509017	1.04772	1.0027	-0.0277498	0.906128	1.03463	-0.350512	1.0719	1.0417	-0.0307425
cn3465	myosin 9	II. Cytosceleton	1.08719	1.04296	-0.0372559	1.03545	1.02394	-0.20846	1.04378	0.971052	0.219335	0.998598	1.02414	0.323496	1.11782	1.05446	0.0526671	1.09097	0.992152	0.216253	0.992512	1.07639	0.152747	1.06148	1.02646	0.257671	1.0658	1.04558	-0.137005
cn9372	Myosin heavy chain	II. Cytosceleton	1.02613	1.03927	0.0727425	1.06701	1.04775	-0.00737834	1.07565	1.04126	-0.0151232	1.00169	1.06187	0.102982	1.02838	1.04179	0.19754	1.08858	1.00405	0.223192	1.05211	1.05737	0.00290066	1.06809	1.07142	0.152238	1.06796	1.06698	-0.00311777
GO_dr004P0019G03_F_ab1	Myosin heavy chain	II. Cytosceleton	1.07853	0.840877	0.442873	1.00706	0.798798	0.39445	1.06334	0.985388	0.137535	1.00887	1.03776	0.217182	0.538615	1.03419	-0.84101	1.08717	0.764467	0.391239	1.05078	1.05751	-0.358328	0.36533	1.00476	-1.13196	1.00994	1.02891	-0.275465
GO_drpoolB-CL5314Contig1	Myosin heavy chain	II. Cytosceleton	1.05383	0.990616	0.142393	1.07616	1.07178	-0.00347985	1.00484	0.652403	0.561684	1.07529	1.05103	-0.0239566	1.01659	0.691366	0.514621	1.08746	1.01803	0.168792	0.935351	0.978328	-0.629213	1.01832	1.07656	-0.160532	1.02451	1.03448	-0.202219
GO_drpoolB-CL7192Contig1	Myosin heavy chain	II. Cytosceleton	1.00319	0.92992	0.252062	1.06868	1.03026	-0.125258	1.06587	1.05608	0.0167782	1.06008	1.01915	-0.00225233	1.01341	1.02624	0.202295	1.09735	1.13476	0.0295434	0.996242	1.0496	0.0425441	1.07626	1.08469	-0.0442913	1.08889	1.04135	-0.0526862
cn5562	Myosin heavy chain-like protein	II. Cytosceleton	1.06457	1.02599	-0.112543	0.96757	1.01816	-0.270751	1.03972	1.03633	0.122704	0.998435	1.05723	0.22232	1.07807	1.05935	0.152363	1.08712	1.10802	0.0743514	0.993938	1.07533	0.0980115	1.08176	1.11171	0.058148	1.06775	1.07774	0.0529714
GO_drpoolB-CL4904Contig1	Myosin heavy chain-like protein	II. Cytosceleton	1.01402	1.00284	0.133296	1.03613	1.05383	0.125879	1.02281	0.937222	0.262262	1.07454	1.01854	-0.05768	1.00949	0.845541	0.469855	1.08751	1.11018	0.115794	0.871127	0.984585	-0.796577	1.06621	1.11498	-0.110849	1.0246	1.0526	0.208957
GO_drpoolB-CL6377Contig1	myosin heavy chain-like protein	II. Cytosceleton	1.08179	1.0457	-0.0344178	1.06232	1.06731	0.0847294	1.06578	1.05468	0.0126803	1.03495	1.05838	0.0724424	1.04594	1.07499	0.0903209	1.09867	1.115	0.0210686	0.992736	1.07756	0.1535	0.980283	1.04943	-0.206839	1.07684	1.03254	-0.115096
GO_drpoolB-CL6789Contig1	myosin heavy chain-like protein	II. Cytosceleton	1.03305	1.03601	0.0478743	1.07422	1.03754	-0.0607859	1.05434	1.03681	-0.0718125	0.999326	1.06445	0.166354	1.09834	1.09106	-0.00243048	1.09327	1.11337	-0.0589911	0.992363	1.06581	0.099737	1.02622	1.05987	-0.151694	1.03551	1.02845	-0.197947
GO_drpoolB-CL6818Contig1	Myosin heavy chain-like protein	II. Cytosceleton	1.09107	1.02308	-0.0519243	1.01816	1.02069	-0.219967	1.04134	1.04157	0.102291	1.00119	1.06249	0.0806766	1.08536	1.07196	0.0201129	1.08625	1.13633	0.0346704	1.06385	0.980953	-0.182783	1.08148	1.13171	0.0108753	1.06542	1.07005	0.0958424
cn3599	myosin heavy chain-related	II. Cytosceleton	1.02307	1.03746	0.0653893	1.0185	1.01919	0.17774	1.05949	1.05944	0.0616181	1.06305	1.02407	-0.0143891	1.02124	1.03099	0.221057	1.09085	1.04627	0.170049	1.00739	0.989944	-0.385429	1.08309	1.11069	-0.0016405	1.05898	1.08753	0.0274408
cn4388	myosin heavy chain-related	II. Cytosceleton	1.06878	1.04596	0.0276849	1.06431	1.03702	-0.164793	1.03974	1.03229	0.133272	1.00118	1.04489	0.212772	1.11762	1.07935	0.0650295	1.08932	1.05157	0.149584	1.00608	1.04325	0.538786	0.961767	1.09298	-0.203181	1.09529	1.04915	-0.0622536
DC244615_1	myosin heavy chain-related	II. Cytosceleton	0.849492	1.03229	-0.253818	1.04974	1.03876	-0.139599	1.0622	0.99378	0.120264	1.00425	0.920676	0.335355	0.931455	1.02803	-0.416416	0.851324	1.0886	-0.430554	1.02653	0.990865	-0.0102998	1.06982	1.00112	0.432051	1.03762	1.0292	-0.213603
DY395588_1	myosin heavy chain-related	II. Cytosceleton	1.07842	1.02242	-0.0870711	1.06968	1.0468	-0.0334322	1.06998	1.05756	0.0200606	1.00941	1.06446	0.0977703	0.883219	1.02285	-0.346849	0.816442	1.07243	-0.505141	1.04282	0.990782	-0.181609	0.921539	1.04644	-0.302345	1.03109	1.09553	0.0825379
GO_dr004P0010A08_F_ab1	myosin heavy chain-related	II. Cytosceleton	1.02135	1.0363	0.0803531	1.06916	1.04242	-0.0428645	1.04204	1.03662	0.0997655	1.00428	1.06194	0.0826019	1.01037	0.826971	0.497201	1.02652	0.529412	0.735223	1.07784	1.06205	0.24508	1.03591	0.614928	0.703903	0.844097	1.02259	-0.399378
GO_dr004P0018M21_F_ab1	myosin heavy chain-related	II. Cytosceleton	1.05691	1.04442	0.0402404	1.08126	1.03692	-0.0883662	1.07567	1.05396	0.017589	1.00682	1.0499	0.049534	1.11585	1.04258	-0.0625414	1.06352	1.10348	-0.106266	1.01015	1.06407	0.11454	1.06621	1.07942	0.148195	1.09056	1.03002	-0.0748884
SG_SGN-U211792	myosin heavy chain-related	II. Cytosceleton	0.544799	1.03425	-0.715802	1.07056	0.818267	0.128671	0.739002	1.02367	-0.675562	0.571521	1.05933	-1.08624	1.03785	0.757425	0.413178	1.08983	0.456766	1.0996	0.99281	0.741165	1.64601	0.88272	1.05105	-0.370863	1.05051	1.08685	0.112597
GO_drpoolB-CL6435Contig1	myosin heavy chain-related or kinetochore protein nuf2	II. Cytosceleton	1.01635	0.994042	0.164587	1.02032	1.0582	0.13714	1.01545	0.867439	0.361843	1.07951	0.990619	-0.089568	1.09111	1.07449	-0.00776095	1.09028	1.06896	0.13597	1.0004	1.07651	0.203572	1.02698	0.696706	0.600241	1.0237	1.04876	0.218425
cn2856	myosin XI	II. Cytosceleton	1.02235	1.04446	0.0536554	1.07666	1.03137	-0.06585	1.06842	1.05708	0.0147191	1.06615	1.01578	-0.00727093	1.05748	1.09042	0.0466635	0.997354	1.08549	-0.200487	1.07831	0.978595	-0.0533845	0.977838	1.04271	-0.196009	1.0914	1.0395	-0.0796917
GO_dr001P0014D18_F_ab1	myosin XI	II. Cytosceleton	1.02774	1.04496	0.0499185	1.00908	0.819799	0.384874	1.03815	1.03526	-0.104645	1.06339	0.993851	-0.161543	1.02171	0.978054	0.299772	1.08762	1.09371	0.126662	0.99699	1.06083	0.379446	0.928579	1.04961	-0.313955	1.03646	1.0847	0.115496
GO_dr004P0012B17_F_ab1	myosin XI	II. Cytosceleton	1.08797	1.03784	-0.0397667	1.00996	0.809967	0.407776	0.962166	1.03067	-0.205614	1.0836	1.04082	-0.0828409	1.01649	0.909578	0.415765	1.08574	0.956546	0.251428	1.00238	0.995556	0.549612	0.840235	1.03125	-0.420742	1.03423	1.08287	0.124744
GO_drpoolB-CL9609Contig1	myosin XI	II. Cytosceleton	1.02795	1.01563	0.129618	1.07223	1.0361	-0.0481721	1.04379	1.06099	0.072619	0.999783	1.05936	0.197138	1.0438	1.0761	0.099791	0.869345	1.0648	-0.371154	1.05106	0.988442	-0.225475	1.07658	1.12809	0.0379807	1.02512	1.02921	-0.206494
GO_drs31P0006O11_F_ab1	myosin XI	II. Cytosceleton	1.01435	0.981794	0.187678	1.03953	1.06743	0.057949	1.07001	1.04852	0.00172647	1.021	1.06395	0.0849259	1.04515	1.075	0.111652	1.08567	1.12584	0.0647185	0.993172	1.03913	0.0210216	1.07192	1.09487	-0.0592976	1.05743	1.02919	-0.17249
SG_SGN-U208768	myosin XI-2	II. Cytosceleton	1.09026	1.00733	0.0587074	1.06216	0.994402	0.122178	1.04068	1.04872	-0.0511049	1.06821	1.06421	0.038457	0.999977	1.04264	-0.308547	0.696186	1.07486	-0.627208	1.069	1.0279	-0.0773286	1.05244	0.780146	0.595391	1.03089	1.07912	0.0994485
GO_drpoolB-CL4906Contig1	Paramyosin	II. Cytosceleton	0.686495	1.00852	-0.58718	1.05598	1.02426	-0.171137	0.915842	1.02894	-0.264038	1.06873	0.998741	-0.0389893	0.887334	1.01535	-0.382984	0.776637	1.05191	-0.522762	0.994513	1.07815	0.276832	0.770181	1.01358	-0.477327	1.06384	1.04631	-0.16969
GO_dr004P0032H05_F_ab1	structural constituent of cytoskeleton	II. Cytosceleton	1.00921	0.978458	0.188997	1.01359	0.915897	0.28488	1.0233	0.946002	0.251651	1.07045	1.01491	-0.0212884	1.01714	1.0161	0.221381	1.08849	1.01272	0.207961	0.99351	1.05714	0.0596135	1.08301	1.12924	0.0295379	1.03409	1.09205	0.0617198
cn573	tubulin	II. Cytosceleton	1.01494	0.99963	0.145576	1.03738	1.01743	-0.203002	0.881308	1.01785	-0.287819	1.00089	1.05638	0.183104	1.08719	1.05721	-0.0730671	0.857706	1.05326	-0.384598	1.05833	0.98038	-0.183247	1.02044	1.05434	-0.152944	1.01951	1.0294	-0.216476
cn6004	tubulin	II. Cytosceleton	1.0225	1.00942	0.116402	1.03705	1.06614	0.110287	1.0094	0.838253	0.387049	1.07912	0.99033	-0.0944297	1.02705	1.04368	0.190249	1.09029	0.992254	0.24885	1.06244	0.981413	-0.14919	0.841018	1.01972	-0.406693	1.05374	1.03033	-0.170423
GO_drs12P0009P12_F_ab1	Villin	II. Cytosceleton	1.08343	1.04297	-0.095501	1.07376	1.03346	-0.0697073	0.761024	1.03837	-0.820503	1.06805	1.06185	-0.0527967	1.03584	0.992196	0.335546	1.09777	1.1101	-0.062942	0.992444	1.05636	0.0506028	1.07028	0.942466	0.5212	1.02448	0.342378	1.54719
GO_drpoolB-CL8268Contig1	acin-binding	II. Cytoskeleton	1.08075	1.04429	-0.0455342	1.07582	1.06704	-0.0394692	1.02023	0.824653	0.455122	1.08011	1.05548	0.0723397	1.1116	1.03505	-0.121306	1.0963	1.13152	0.0131381	1.07011	1.00146	-0.22409	0.987968	1.07868	-0.184085	1.05982	1.09556	0.0274624
cn10070	Actin	II. Cytoskeleton	1.03166	1.04377	0.0563322	0.969345	1.01659	-0.272553	1.07172	1.04579	0.00922729	1.00513	1.05546	0.0667843	1.08325	1.07406	2.41092e-05	1.10327	1.13108	-0.0129129	0.996548	1.07415	0.154895	1.05009	0.952745	0.345684	1.04356	1.09371	0.0579436
cn1159	actin	II. Cytoskeleton	1.02136	1.02691	0.0884842	1.04972	1.05776	0.030357	1.07231	1.04141	-0.0157892	1.00175	1.06232	0.080673	1.09016	1.02829	-0.135162	1.07266	1.10396	-0.098486	1.07329	1.03975	0.0186401	1.02951	1.05153	-0.133843	1.0668	1.02944	-0.152884
cn1160	actin	II. Cytoskeleton	1.09375	1.02263	-0.0497075	1.07046	1.05605	-0.00556351	1.03699	1.03114	-0.0811648	1.00193	1.05975	0.0730489	1.11087	1.04713	-0.0789645	0.813609	1.04472	-0.4378	1.07672	0.991185	-0.0552807	0.841693	1.01858	-0.399417	1.08261	1.02881	-0.101414
cn1161	actin	II. Cytoskeleton	0.953024	0.884225	0.11109	1.07845	0.973681	0.153679	0.757349	1.03462	-0.535287	0.750289	1.04674	-0.575428	1.0067	0.519968	0.830265	0.31807	1.07509	-1.07434	0.957214	1.0756	-0.401409	1.06544	0.411656	0.869968	0.664798	1.04961	-0.596987
cn1163	actin	II. Cytoskeleton	1.04042	1.04498	0.0516511	1.06803	1.05771	-0.033191	0.999226	1.02894	-0.13863	1.07443	0.996544	-0.0781265	1.10425	1.07394	0.0159362	1.09964	1.1168	-0.029511	1.02326	0.986073	-0.256587	0.786987	1.01586	-0.464055	1.05651	1.02925	-0.172694
cn1164	actin	II. Cytoskeleton	1.07833	1.04123	-0.0178238	1.0459	1.0184	-0.182246	1.05843	1.03585	-0.0493337	0.99931	1.06412	0.127146	1.09097	1.03578	-0.13823	0.870662	1.05371	-0.365931	1.05069	0.980734	-0.159603	0.664327	1.00914	-0.632387	1.01375	1.02929	-0.236227
cn1165	actin	II. Cytoskeleton	1.07586	1.02241	-0.0914041	0.997026	1.01765	-0.245466	1.06145	1.05696	0.0429655	1.06055	1.01538	-0.0167573	0.99695	1.02428	-0.287504	1.06668	1.09692	-0.120811	1.05722	0.978744	-0.122341	0.677563	1.0096	-0.611331	0.408493	1.00909	-0.781971
cn1532	actin	II. Cytoskeleton	1.02901	1.02291	-0.153253	1.07079	1.07185	0.0366433	1.00676	1.03595	-0.145115	1.00947	1.06438	0.117536	1.01952	0.895897	0.454563	1.08487	0.962035	0.253201	1.01663	0.991837	-0.309129	0.971467	1.05089	-0.236588	0.751887	1.02186	-0.455924
cn1810	actin	II. Cytoskeleton	0.90134	1.02125	-0.313232	1.07269	1.06585	-0.0646659	1.0716	1.04698	0.0242803	1.06932	1.05381	-0.00388223	1.0906	1.08101	0.0820014	0.979574	1.08079	-0.222635	0.894053	0.997251	-0.53381	0.908694	1.0317	-0.317492	0.807277	1.02576	-0.429286
cn1811	actin	II. Cytoskeleton	1.00414	0.679155	0.584738	1.02812	0.670644	0.427671	0.85443	1.05734	-0.345704	1.07525	1.06227	0.0066332	1.00991	0.468428	0.893575	0.393536	1.03098	-1.24163	1.06407	1.07476	-0.0253903	1.01389	1.03834	0.1359	1.02521	1.05178	0.216447
cn1812	actin	II. Cytoskeleton	1.09536	0.407823	1.05325	1.07184	0.27406	0.436735	0.632345	1.00003	-0.331731	0.40545	1.006	-0.86738	1.00472	0.0673333	1.76832	0.668101	1.10866	-0.768797	0.735291	1.07571	-0.699951	0.887705	0.843652	-0.274215	0.762353	1.07591	-0.365364
cn1813	actin	II. Cytoskeleton	1.00165	0.506991	1.02412	0.743705	1.01741	-0.474161	0.730975	1.05729	-0.621739	1.00083	0.852128	0.463392	1.03098	0.500314	1.16165	0.428246	1.09622	-1.58588	0.780914	0.995364	-0.76059	0.96624	1.11588	-0.292894	1.06543	0.802471	0.283288
cn2151	actin	II. Cytoskeleton	1.01308	0.948619	0.208735	1.04535	1.03577	-0.195488	1.07144	0.977677	0.00643631	1.0057	0.99083	-0.312282	0.769333	1.02482	-0.710237	0.691502	1.06376	-0.585915	0.992861	0.981823	-0.387516	0.585255	1.05809	-0.742703	0.832916	1.02856	-0.413289
cn4435	actin	II. Cytoskeleton	1.01198	0.997524	0.156973	1.03241	1.07157	0.104389	1.00259	1.02969	-0.143719	1.01922	1.05577	0.0534501	1.03536	1.06053	0.162427	1.08965	1.02019	0.194156	0.992903	1.06663	0.107307	1.03003	1.05936	-0.142771	1.08073	1.03262	-0.102829
cn4437	actin	II. Cytoskeleton	1.08782	1.04361	0.00935079	1.0443	1.0555	0.105323	1.00193	1.02973	-0.137334	1.00382	1.01218	0.232896	1.11354	1.08279	0.0678492	1.08555	1.04698	0.146655	1.00778	0.727262	0.828274	1.06834	0.960176	0.327408	1.04537	1.09553	0.0662049
cn6343	actin	II. Cytoskeleton	1.06134	1.04638	0.0262387	1.03897	1.06834	0.0871571	1.04224	1.03419	-0.080554	1.06754	1.01185	-0.0459475	1.02709	1.05061	0.177055	1.08844	1.11904	0.0879502	1.07736	1.01577	-0.067971	1.06615	1.10798	-0.0858657	1.06805	1.08802	0.0119051
cn7284	actin	II. Cytoskeleton	1.0589	1.02285	-0.116874	1.06749	1.0239	-0.136623	1.07169	1.03799	-0.019158	0.998551	1.05967	0.194055	0.868472	1.01446	-0.389948	1.03236	1.09036	-0.16586	1.00099	1.07792	0.186716	1.07032	1.0646	0.193844	1.08178	1.05406	-0.0908717
cn9643	actin	II. Cytoskeleton	0.921399	1.02272	-0.283922	1.07855	1.02453	-0.10032	1.06507	1.03541	-0.0598712	1.06023	1.01935	0.000355946	1.11747	1.06389	-0.0189268	1.08489	1.13483	0.0258129	1.05526	0.979462	-0.0440498	1.07669	1.0903	-0.0471707	0.803301	1.02161	-0.425888
cn9977	actin	II. Cytoskeleton	1.03308	1.03674	0.0759574	1.01435	0.960181	0.234003	1.07232	1.03827	-0.0216448	1.07529	0.990361	-0.0811081	1.11236	1.05364	-0.0772543	1.09016	1.02703	0.174643	1.00336	1.08002	0.206176	1.0686	1.09038	0.128201	1.02878	1.08913	0.106204
DC240475_1	actin	II. Cytoskeleton	0.163529	1.00401	-1.11174	0.662019	1.01058	-0.534934	0.769645	1.0325	-0.384179	1.00419	0.743035	0.48339	1.07243	0.882773	-0.127423	0.907437	1.08657	-0.387893	1.07446	1.0691	0.106942	1.03309	0.439196	0.920397	0.316483	1.00274	-0.977385
DC241150_1	actin	II. Cytoskeleton	1.04558	1.03439	0.0773976	1.07647	1.03297	-0.111444	1.01041	1.03119	-0.123464	1.07976	0.989978	-0.106429	1.03832	1.06814	0.142406	1.10265	1.12978	0.00625762	1.04751	0.983246	-0.218131	0.927071	1.03669	-0.280695	1.08036	1.03005	-0.118615
DC241557_1	actin	II. Cytoskeleton	1.02045	0.936478	0.256854	1.02815	0.797364	0.352855	0.914532	1.03579	-0.231708	0.950139	0.989089	-0.326713	1.02095	0.600504	0.681197	1.06246	0.457266	0.824572	0.795611	1.05603	-0.700794	0.856414	1.12717	-0.524335	0.877289	1.02879	-0.338855
DC244493_1	actin	II. Cytoskeleton	1.08266	1.04579	-0.0367416	1.08383	1.03558	-0.0863863	1.01703	1.03137	-0.109059	0.998667	1.06535	0.153048	1.0546	1.04611	0.178577	1.1002	1.12619	0.0245379	0.998119	1.07671	0.174563	1.08088	1.04926	0.21308	1.0828	1.03002	-0.0968497
GO_dr001P0011K18_F_ab1	actin	II. Cytoskeleton	1.07355	1.02347	-0.0960331	1.08151	1.02989	-0.0785087	1.02371	1.03119	-0.0974641	0.999376	1.06559	0.166453	1.11332	1.08255	0.0109801	0.956763	1.07396	-0.261699	1.03843	0.985804	-0.321028	0.912397	1.03523	-0.294589	0.80585	1.0211	-0.417585
GO_dr004P0008K17_F_ab1	actin	II. Cytoskeleton	1.02711	1.01138	0.10533	1.07161	1.05298	-0.0370576	1.01722	0.875439	0.365714	1.07754	1.01623	-0.0553396	1.04504	0.915894	0.275277	1.1021	1.05376	0.0871141	1.0008	1.07597	0.173701	1.07959	1.1145	-0.00755102	1.0788	1.03235	-0.111191
GO_drpoolB-CL9047Contig1	actin	II. Cytoskeleton	1.07232	1.03355	-0.0158537	1.07809	1.03057	-0.0723481	1.05055	1.06125	0.0741641	1.01772	1.04027	0.0324891	1.11738	1.09109	0.00786838	1.09991	1.13195	0.0152619	1.07075	0.980106	-0.113373	1.06993	1.09181	0.13951	1.04152	1.089	0.0374915
SG_SGN-U207446	actin	II. Cytoskeleton	0.71319	1.01202	-0.484314	1.05409	0.997085	0.142296	1.07218	1.05403	-0.0131997	1.06743	1.06263	0.113215	1.1127	1.09066	-0.00148311	0.828111	1.05864	-0.417991	1.00711	1.07429	0.0754417	1.08271	1.06404	0.128374	1.08054	1.06121	-0.110945
SG_SGN-U209968	actin	II. Cytoskeleton	1.06047	1.0446	0.0141061	0.450169	1.0067	-0.742387	0.986008	1.06071	-0.0769391	1.06807	0.997085	0.230596	1.05115	0.951231	0.404139	1.09019	0.653884	0.616456	1.07319	1.05314	0.433666	0.977476	1.08001	-0.332379	1.04322	1.09274	-0.0797704
GO_dr004P0022P06_F_ab1	actin binding	II. Cytoskeleton	1.0203	1.03921	0.0641093	1.04306	1.06684	0.0780529	1.06474	1.05881	0.0327969	1.06729	0.998823	-0.0570089	1.02084	0.996503	0.272168	1.05949	0.758604	0.45775	1.00079	1.07684	0.228452	1.04997	0.976156	0.295911	1.03613	1.09051	0.0876804
cn6880	actin binding protein	II. Cytoskeleton	1.07403	1.03626	-0.0172773	1.04514	1.06726	0.0720517	1.07089	1.04823	-0.0405795	0.999233	1.06192	0.137088	1.05805	1.08624	0.0385694	1.08614	0.992136	0.21877	0.996482	1.07147	0.111735	1.06103	1.04506	0.200577	1.0176	1.02935	-0.219197
GO_dr001P0017F16_F_ab1	actin binding protein	II. Cytoskeleton	1.0949	1.04384	0.0335768	1.04713	1.06815	0.0706769	1.04096	0.983107	0.180639	1.00452	1.06061	0.228479	1.04545	1.0347	0.223365	1.08809	0.862476	0.325113	0.997871	1.07503	0.199062	1.07419	1.10265	0.119041	1.07932	1.0881	-0.015923
GO_drpoolB-CL4561Contig1	actin binding protein	II. Cytoskeleton	1.00244	0.68356	0.527877	1.01629	0.918552	0.282819	1.03301	1.04946	-0.0686934	1.00113	1.01718	0.313209	1.01202	0.933478	0.376698	1.08012	0.905174	0.313483	0.877404	0.992701	-0.55032	1.0557	0.801933	0.521393	1.03538	1.08899	0.0989553
IP_PHBS004C10u	actin binding protein	II. Cytoskeleton	1.07305	1.02576	-0.11778	1.05496	1.05151	0.0152894	1.07132	1.04387	-0.00509469	1.02839	1.02079	0.0131956	1.05996	1.0739	0.0102052	1.08727	1.13185	0.0180183	1.03207	0.9886	-0.0122835	1.08217	1.11029	0.00798833	1.03642	1.08618	0.029385
cn249	actin depolymerizing factor	II. Cytoskeleton	0.94086	1.03007	-0.261785	0.848927	1.01289	-0.382111	0.833931	1.01452	-0.376545	1.00874	1.06352	0.162212	1.0727	1.02812	-0.173839	0.781552	1.04037	-0.478321	0.97465	0.99075	-0.32242	0.832529	1.01736	-0.416089	0.965727	1.02857	-0.261313
cn250	actin depolymerizing factor	II. Cytoskeleton	1.02437	1.02571	-0.163616	1.02608	1.02376	-0.210996	0.739498	1.00837	-0.522593	0.999741	1.05626	0.179718	1.10879	1.03598	-0.107387	0.648362	1.02568	-0.637044	1.05183	0.980991	-0.175152	0.974197	1.04917	-0.232133	1.02393	1.02949	-0.213344
cn251	actin depolymerizing factor	II. Cytoskeleton	0.940919	1.01843	-0.316271	0.743664	0.986107	-0.220324	1.06296	0.596483	0.824584	0.979568	1.05062	0.00797585	0.206563	1.0022	-1.62358	0.746324	1.09431	-0.485847	0.99644	0.934644	0.523939	1.07821	0.804768	0.34374	0.450244	1.04529	-0.555285
cn3513	actin depolymerizing factor	II. Cytoskeleton	1.03688	1.04362	0.0590553	1.05554	1.0331	0.105245	0.970809	1.02789	-0.166785	1.04659	1.0315	-0.00449554	1.02432	1.02171	-0.250467	0.896688	1.06377	-0.334687	1.05509	1.07159	0.128411	1.08294	1.12847	0.00739997	1.02521	1.07872	0.142198
cn4495	actin depolymerizing factor	II. Cytoskeleton	0.918076	1.03109	-0.290586	0.784124	1.01213	-0.454929	0.911948	1.02973	-0.239133	0.867371	1.00323	-0.368148	1.04721	1.02185	-0.214023	0.687977	1.03315	-0.594568	1.05226	1.05293	0.0356746	1.07164	1.11142	-0.0477804	1.09045	0.894794	0.355986
cn5406	actin depolymerizing factor	II. Cytoskeleton	1.00196	0.843196	0.348212	1.02279	1.05931	0.139431	1.00934	0.824576	0.402177	1.06903	1.056	0.0316693	1.03187	1.06267	0.159157	1.09995	1.13099	0.0598839	1.06582	1.07431	-0.144153	1.03445	0.767976	0.532493	1.02881	1.09194	0.0813636
cn6418	actin depolymerizing factor	II. Cytoskeleton	0.95573	1.03596	-0.392586	0.895943	1.07036	-0.234484	1.07565	0.756041	0.514177	1.02837	1.06452	-0.0847313	0.251133	1.00205	-1.28775	0.642034	1.1046	-0.557348	0.99732	1.08003	0.243013	0.546819	1.01055	-0.813905	0.985363	1.09538	-0.0939556
cn6419	actin depolymerizing factor	II. Cytoskeleton	0.952021	1.02607	-0.274609	1.05348	0.936076	0.247531	1.00204	1.05425	-0.110345	0.701973	1.00497	-0.568001	1.03605	1.04337	-0.240052	0.87394	1.1068	-0.383857	1.06886	1.07884	-0.325418	1.08081	0.933728	0.415926	0.957019	1.08896	-0.0522243
cn718	actin depolymerizing factor	II. Cytoskeleton	1.06779	1.04301	0.00495497	1.07842	1.02369	-0.10077	1.06769	1.03684	-0.0420251	1.01413	1.04184	0.0338267	1.11259	1.03247	-0.0818857	1.06355	1.09429	-0.119525	1.07335	0.97877	-0.0493112	1.06443	1.06654	-0.0892873	1.08977	1.03744	-0.0640425
cn8431	actin depolymerizing factor	II. Cytoskeleton	1.01316	1.01465	0.111546	1.06775	1.05222	0.000277252	1.07464	1.04156	-0.0172732	1.03419	1.04133	0.0150905	1.04978	1.08899	0.0267346	1.04445	1.09041	-0.144209	0.992689	1.0541	0.07646	1.08336	1.11505	0.0193997	1.07782	1.04075	-0.0429757
cn8432	actin depolymerizing factor	II. Cytoskeleton	1.0852	1.04345	-0.0250808	1.04563	1.02265	-0.175522	1.0687	1.05408	0.0299555	1.00386	1.06101	0.0819089	1.10408	1.03666	-0.111391	1.09892	1.10931	-0.0540836	1.07305	1.0152	-0.0311228	1.0756	1.08827	-0.0581325	1.03689	1.02858	-0.200668
cn8433	actin depolymerizing factor	II. Cytoskeleton	1.01884	0.979952	0.241446	0.415652	1.02101	-0.993612	1.05629	1.05444	0.0429923	1.0791	1.02508	-0.109492	1.10184	1.04525	-0.0248537	1.09808	1.12413	0.0295237	1.05259	0.978604	-0.0254084	1.04548	1.05647	-0.12426	1.02473	1.07675	0.146382
DC240748_1	actin depolymerizing factor	II. Cytoskeleton	0.919611	1.02712	-0.333829	1.05223	1.06681	0.0575849	0.980192	1.03445	-0.186083	0.49223	0.989446	-2.50312	1.11246	1.03992	0.0184775	0.685957	1.10419	-0.603797	1.00943	0.554331	1.29396	0.4991	1.08573	-1.77516	0.504471	1.02589	-0.884776
GO_dr004P0011H23_F_ab1	actin depolymerizing factor	II. Cytoskeleton	1.04784	1.04445	0.0507656	1.01764	1.0539	0.141394	1.03573	0.980277	0.197018	1.07895	0.990797	-0.121012	1.00772	0.715557	0.577744	1.04977	0.686756	0.539977	0.918137	0.995114	-0.510272	1.06804	1.06448	0.169716	1.0652	1.08763	0.0189281
SG_SGN-U209511	actin depolymerizing factor	II. Cytoskeleton	0.891341	1.02852	-0.354605	1.06039	1.02288	-0.143981	0.975061	1.0269	-0.164314	1.02787	1.06532	0.100539	0.85858	1.01373	-0.395616	0.849925	1.05506	-0.396248	1.07785	1.04854	-0.201152	1.06183	0.954401	0.327083	1.0297	1.0486	0.224049
cn9098	actin related protein	II. Cytoskeleton	1.07846	1.04328	0.00661558	1.06768	1.02754	-0.131519	1.01595	0.828135	0.414221	1.07239	1.05071	-0.0299107	1.01867	0.987913	0.302121	1.09873	1.13414	0.0304665	0.981227	0.992719	-0.392024	1.07762	1.11057	0.115544	1.082	1.09373	0.0237288
GO_dr004P0009F13_F_ab1	actin related protein	II. Cytoskeleton	1.09297	1.023	-0.0356006	1.06951	1.03626	-0.0425704	1.02144	1.03124	-0.104545	0.998485	1.06537	0.159714	1.10131	1.02747	-0.153641	1.08645	1.10212	-0.0821815	0.994215	1.05635	0.0644223	1.07009	1.11848	0.0708685	1.04034	1.09538	0.0758017
GO_drs13P0024H18_F_ab1	actin related protein	II. Cytoskeleton	1.04031	1.04422	0.0189871	1.03281	1.07196	0.111123	1.05075	1.05132	0.0963472	1.06995	1.00755	-0.0426183	1.04099	1.08869	0.0655085	1.07777	0.870101	0.333894	1.00674	1.05613	0.0138643	1.06105	1.01853	0.26064	1.06297	1.07933	0.00368665
cn217	actin-binding	II. Cytoskeleton	1.07099	1.02768	-0.105935	1.06701	1.04974	-0.00376247	1.05826	1.05441	0.040636	1.06906	1.00777	-0.0363663	1.07714	1.02607	-0.203797	0.894054	1.05924	-0.336832	1.03269	1.032	0.0128427	1.08401	1.12524	0.0165409	1.05097	1.09299	0.0453502
cn3347	actin-binding	II. Cytoskeleton	1.06937	1.02282	-0.116118	1.04095	1.06651	0.0494025	0.782743	1.00965	-0.42789	1.00352	1.06402	0.130351	1.02933	1.03536	0.21941	1.08743	0.93838	0.232379	0.793908	1.07798	-0.335942	1.07637	0.69221	0.40042	0.904103	1.02493	-0.329628
cn4578	actin-binding	II. Cytoskeleton	0.952396	1.02876	-0.242713	1.01763	0.984905	0.213042	0.887497	1.02602	-0.304468	1.05866	1.06306	0.0494879	1.01205	0.9087	0.424448	1.03189	0.552484	0.710801	0.754847	1.01748	-0.510779	1.06798	0.536143	0.496051	0.693157	1.0163	-0.514013
GO_drpoolB-CL8450Contig1	actin-binding	II. Cytoskeleton	0.946024	1.03079	-0.245572	1.04086	1.01895	-0.193742	0.760787	1.00891	-0.481481	1.0662	1.02049	-0.0137014	1.10488	1.09041	0.00324487	0.875402	1.08583	-0.385835	0.996427	0.939581	0.44082	1.06827	0.800222	0.533366	1.0252	0.986625	0.243529
GO_dr001P0003B03_F_ab1	Actin-binding protein	II. Cytoskeleton	1.00757	0.927261	0.253104	1.0358	1.07164	0.123185	1.03977	0.977346	0.202099	1.05397	0.991648	-0.208321	1.01332	0.86349	0.420368	1.05335	0.596715	0.639068	1.00958	0.989394	0.541045	1.06874	0.980515	0.297259	1.04648	1.09304	0.0494529
GO_dr001P0017J15_F_ab1	Actin-binding protein	II. Cytoskeleton	1.04595	1.04405	0.0420522	1.07049	1.04207	-0.0422825	1.03574	1.01744	0.138602	1.00524	1.05787	0.0633096	1.03094	1.02548	-0.253092	0.843433	1.1214	-0.667207	1.07445	1.02111	-0.0592781	0.926716	1.05262	-0.341242	1.08896	1.05267	-0.0280728
GO_drs13P0024H18_R_ab1	actin-related protein	II. Cytoskeleton	1.01803	1.02277	0.11114	1.04422	1.06651	0.0608645	1.06995	1.05692	0.000565705	1.07559	0.989939	-0.0797313	1.04055	1.09018	0.0382524	1.08609	0.978773	0.226965	1.01231	1.05731	0.00896821	1.05598	1.02296	0.237162	1.06637	1.08562	0.00450152
cn10128	Afadin- and alpha-actinin-binding protein	II. Cytoskeleton	1.08791	1.02408	-0.0735934	1.04962	1.04079	-0.127132	1.05496	1.04228	-0.0380025	0.999818	1.02729	0.264338	1.11217	1.07372	-0.0459797	1.09762	1.10352	-0.0609272	1.04091	1.03612	-0.0419859	1.06507	1.06414	0.161132	1.06541	1.07261	0.0544314
cn10226	alpha tubulin	II. Cytoskeleton	0.957464	1.04309	-0.202968	1.08113	0.948526	0.195864	1.00914	0.646832	0.636851	0.90471	0.997688	-0.380603	1.11169	1.089	-0.0677487	0.981402	1.12875	-0.204728	1.06337	1.07371	0.11941	0.813133	1.01993	-0.460265	1.03375	1.02936	-0.195588
cn10227	alpha tubulin	II. Cytoskeleton	1.0955	1.03586	0.0157976	1.06912	1.04918	0.0782313	1.00556	0.739563	0.501268	0.873611	1.00465	-0.346104	1.0742	1.07467	0.0642913	0.996716	1.09751	-0.184267	0.99787	1.06296	0.128665	0.909057	1.02787	-0.301434	1.08259	1.0465	-0.0364831
cn10228	alpha tubulin	II. Cytoskeleton	1.06932	1.02938	-0.0202762	0.84778	1.05767	-0.274878	1.04498	0.966491	0.186246	0.805324	0.991107	-0.552971	0.663553	1.02108	-0.58837	1.08842	0.456682	0.772787	0.618482	0.994555	-1.09686	1.06843	0.531787	0.632745	1.0667	1.06584	0.00509581
cn10229	alpha tubulin	II. Cytoskeleton	0.605808	1.02452	-0.778834	0.558197	1.01814	-0.687985	1.0584	0.706727	0.677478	1.02981	0.976136	0.245357	0.423257	1.00432	-0.951218	0.637448	1.10027	-0.687753	0.765418	0.995806	-0.873496	0.351429	1.02536	-1.1057	0.927016	1.08897	-0.413078
cn1821	alpha tubulin	II. Cytoskeleton	1.01091	0.994628	0.151342	1.07568	1.0279	-0.110801	1.0693	1.05448	0.0134597	1.01877	1.05781	0.0713425	1.04085	1.06832	0.107224	1.08901	1.09421	0.110498	1.06444	0.998456	-0.0490501	1.06306	0.99142	0.274417	1.06183	1.08781	0.00523477
cn2103	alpha tubulin	II. Cytoskeleton	1.0023	0.892496	0.286322	1.06315	1.04712	-0.000739767	1.06861	1.05409	0.0187593	1.06577	1.0192	-0.0121568	1.11758	1.05229	-0.049078	1.08818	1.0068	0.196898	0.997344	1.05824	0.0645288	1.06214	1.05295	0.182923	1.0249	1.06568	0.171554
cn2426	alpha tubulin	II. Cytoskeleton	1.01065	1.00349	0.139645	1.07282	1.02372	-0.119511	1.06572	1.03564	-0.0440532	1.06909	0.99698	-0.0338227	1.11398	1.03538	-0.0593662	1.09067	1.08725	0.129158	1.07234	0.996566	-0.0374568	1.07511	1.11634	0.0719043	1.02783	1.08848	0.0962639
cn2428	alpha tubulin	II. Cytoskeleton	1.07517	0.95526	0.22919	1.0369	0.86732	0.556149	0.905635	1.04373	-0.224208	1.07451	1.06476	-0.122208	1.11641	1.03111	0.152583	0.914777	1.02535	-0.392089	1.06222	0.979786	-0.211768	0.900643	1.09892	-0.796317	1.037	1.07417	-0.200809
cn2429	alpha tubulin	II. Cytoskeleton	1.05912	1.04866	0.00534088	1.02574	1.07276	0.105533	1.02188	0.936464	0.258275	1.07727	0.988734	-0.101471	1.10581	1.08462	0.0088429	1.08875	1.08047	0.110813	1.06441	1.04997	0.0135379	1.07047	1.09066	0.109648	1.06772	1.03227	-0.172646
cn2430	alpha tubulin	II. Cytoskeleton	1.00748	0.984942	0.170835	1.07852	1.02365	-0.102744	1.0716	1.04733	-0.010859	1.0709	0.988651	-0.0711673	1.04487	1.08154	0.105175	1.08964	1.02023	0.194683	1.0758	0.978535	-0.110437	1.0819	1.12322	0.0140918	1.0763	1.04102	-0.0392241
cn2431	alpha tubulin	II. Cytoskeleton	1.08775	1.02216	0.0841735	1.02389	1.03906	-0.19631	0.694745	1.00881	-0.609014	0.998991	1.00215	0.298252	1.10494	1.03649	-0.114605	1.01171	1.10992	-0.174388	0.883366	0.994732	-0.565116	0.850293	1.04115	-0.474217	0.471198	1.01243	-0.733398
cn2432	alpha tubulin	II. Cytoskeleton	1.02829	0.71442	0.782935	1.03302	1.02656	0.196297	0.913016	1.02755	-0.294112	1.08311	0.989771	-0.125609	1.06265	1.08855	0.0900938	1.02698	1.10017	-0.152103	1.00904	0.981284	-0.419523	1.08068	1.0954	-0.0268538	1.04033	1.04628	0.190306
cn2435	alpha tubulin	II. Cytoskeleton	1.02635	1.02671	0.0780411	1.05258	1.02091	-0.165192	1.04288	1.00958	0.151158	1.08272	0.989655	-0.115723	1.09212	1.07322	0.0125363	1.08893	1.10821	0.0935851	1.05849	0.978533	-0.13798	1.0754	1.1189	-0.026926	1.07439	1.08909	0.00114353
cn562	alpha tubulin	II. Cytoskeleton	1.01647	1.02674	0.0898	1.07352	1.03861	-0.0491299	0.97491	1.02721	-0.165193	1.00082	1.04969	0.209812	1.09452	1.03627	-0.122724	1.02912	1.08906	-0.162966	1.07802	0.978228	-0.110197	1.06968	1.0802	0.131878	0.997689	1.02977	-0.247527
DC243019_1	alpha tubulin	II. Cytoskeleton	0.932303	1.02637	-0.276785	1.05728	1.06649	-0.267346	1.03929	0.742064	1.28456	1.07851	0.991621	-0.134445	1.01963	0.909317	0.524833	1.08871	0.758037	0.627052	1.06975	1.07474	0.0621822	0.621336	1.02902	-1.00929	1.07005	1.0939	-0.0633662
GO_drpoolB-CL1296Contig1	alpha tubulin	II. Cytoskeleton	1.00905	0.972054	0.206419	1.031	1.01987	0.170376	1.03957	1.03129	0.115057	1.06825	0.991612	-0.177318	1.11238	1.0641	-0.0360243	0.979292	1.07967	-0.227444	0.999125	1.07046	0.359838	1.0662	1.08733	-0.0823657	1.02429	1.05014	0.213861
GO_drpoolB-CL1324Contig1	alpha tubulin	II. Cytoskeleton	1.02272	0.866012	0.42586	1.07734	0.912128	-0.0544662	0.645541	1.03067	-0.780195	0.733121	1.00323	-0.567873	1.0043	0.277233	1.08032	0.952549	0.564801	0.305951	1.07795	1.03397	0.204766	0.996438	0.745689	0.142871	1.08109	0.911189	0.210584
GO_drpoolB-CL2854Contig1	alpha tubulin	II. Cytoskeleton	1.01161	0.975543	0.201257	1.02272	0.892738	0.349204	0.833455	1.01209	-0.350812	1.00074	0.976486	0.332976	0.752068	1.0166	-0.550506	1.04519	0.886387	-0.133256	1.07198	1.04864	-0.0183218	0.917434	1.0946	0.024078	0.965651	1.09575	-0.271326
GO_drpoolB-CL3649Contig1	alpha tubulin	II. Cytoskeleton	0.799535	0.904655	-0.613041	0.577797	1.01897	-0.702551	1.03021	0.386961	1.05425	1.01563	0.462443	0.633322	0.257105	1.00281	-1.59818	0.295464	1.08633	-1.30512	0.724398	0.981267	-1.16176	0.423124	1.1017	-0.756596	0.275096	1.07321	-1.42348
GO_drpoolB-CL5962Contig1	alpha tubulin	II. Cytoskeleton	1.0956	0.801831	0.237132	0.276209	1.00429	-1.08225	1.03483	0.706673	0.679859	1.04325	1.00842	0.0527656	0.900183	1.02742	-0.735893	0.990311	0.918946	-0.00943814	0.64825	0.992953	-1.11681	1.06988	1.00111	0.423171	1.04902	1.01932	-0.0374639
GO_drpoolB-CL6394Contig1	alpha tubulin	II. Cytoskeleton	1.00439	0.788409	0.464312	1.04386	0.975811	0.260195	0.696603	1.00715	-0.594906	1.08035	1.04222	-0.0497749	1.00929	0.773651	0.586191	1.02722	0.461259	0.837857	0.996689	1.0712	0.147957	1.03343	0.721896	0.615766	1.09356	1.08923	0.0320382
GO_drpoolB-CL6928Contig1	alpha tubulin	II. Cytoskeleton	1.04781	1.0471	0.0224567	0.961259	1.01715	-0.28262	0.908448	1.03279	-0.245484	0.999539	1.00837	0.281939	1.01899	0.864585	0.459486	1.04645	0.635942	0.633441	1.03084	1.05285	-0.358355	1.00867	0.213346	1.33005	0.903069	1.02938	-0.360826
cn5377	alpha-helical IF (intermediate filament)-like protein	II. Cytoskeleton	1.01136	1.02393	-0.143238	1.048	1.03174	-0.156751	1.06754	1.05355	-0.00252978	1.00296	1.02951	0.235779	1.01455	0.984873	0.27934	1.10228	1.0409	0.134255	0.998984	0.937589	0.703484	0.838249	1.02694	-0.415759	1.07496	1.02932	-0.124374
GO_dr001P0015C21_F_ab1	ankyrin	II. Cytoskeleton	0.819422	1.01719	-0.41426	1.07313	1.03602	-0.115692	1.02651	1.03142	-0.0945946	1.06088	1.0564	-0.00427594	1.11554	1.07523	-0.0368293	1.08921	1.01596	0.206855	0.934396	0.993732	-0.485182	0.946217	1.04225	-0.255586	1.02151	1.02902	-0.221777
GO_dr004P0021P01_F_ab1	ankyrin	II. Cytoskeleton	1.02527	1.03916	0.0699371	1.06875	1.0532	-0.0153894	1.07076	1.04383	-0.00749317	1.06779	1.00312	-0.0567114	1.03619	1.0807	0.0832808	1.10333	1.11859	-0.00310263	0.996876	1.07403	0.161544	1.02586	1.05805	-0.16608	1.02471	1.05575	0.209935
GO_drpoolB-CL5096Contig1	ankyrin	II. Cytoskeleton	1.04646	0.998778	0.0969706	1.02998	1.07297	0.103752	1.01246	0.865961	0.356355	1.07545	0.991326	-0.0792812	1.02112	0.949986	0.261096	1.08575	0.878402	0.321782	0.993965	1.07576	0.20169	1.05633	1.08563	-0.096538	1.08318	1.09387	-0.107776
GO_drpoolB-CL7016Contig1	Ankyrin	II. Cytoskeleton	1.00488	0.918152	0.271423	1.07063	1.03782	-0.0565357	1.03746	1.00968	0.145359	1.06981	1.01526	-0.0583962	1.00924	0.879758	0.414093	1.07503	1.10343	-0.0757374	1.06021	1.04599	0.0236277	0.906537	1.02962	-0.299583	1.09	1.07957	-0.0214765
GO_drpoolB-CL9725Contig1	ankyrin	II. Cytoskeleton	1.0687	1.04415	-0.00981653	1.01768	1.01896	0.180941	1.05995	1.05717	0.0589313	1.0725	0.990331	-0.071887	1.10413	1.07263	-0.0118561	1.05709	0.760292	0.453071	0.996655	1.07958	0.113283	1.06099	1.04693	0.19399	1.03644	1.08967	0.0665678
cn9345	ankyrin domain protein	II. Cytoskeleton	0.956851	1.03188	-0.238026	1.03255	1.06387	0.129828	0.915502	1.0343	-0.236858	1.06939	0.990342	-0.0513545	1.07348	1.04736	-0.132584	1.07047	1.1088	-0.131845	1.03398	1.06581	0.0139374	1.03359	1.05833	-0.138033	1.05726	1.02868	-0.191272
GO_dr004P0023C23_F_ab1	ankyrin domain protein	II. Cytoskeleton	1.04298	1.02467	-0.136428	1.0155	0.915953	0.320387	1.02498	1.03456	-0.105502	0.997984	1.06562	0.163876	1.07191	1.08858	-0.0996978	0.947422	1.08607	-0.279053	1.03744	1.05151	-0.358522	1.06517	0.646847	0.533739	1.0312	1.0953	0.0726566
GO_dr004P0014C06_F_ab1	ankyrin like protein	II. Cytoskeleton	1.03118	1.04228	0.078309	1.06827	1.04319	-0.0292786	1.06981	1.05326	0.00837691	1.03764	1.01957	0.00379873	1.02575	1.03189	0.216637	1.08923	1.01568	0.225456	1.06381	0.980502	-0.161974	0.956033	1.04236	-0.243793	1.04683	1.08687	0.028211
cn1993	ankyrin protein kinase	II. Cytoskeleton	1.0156	1.04301	-0.0941332	1.01855	0.892973	0.336237	1.03232	0.88687	0.306989	0.696371	1.00712	-0.53636	1.0076	0.523458	0.7537	1.08763	0.940845	0.209245	0.99644	1.05849	0.30229	1.06536	0.721468	0.517575	0.960949	1.02917	-0.306671
cn1519	ankyrin repeat family protein	II. Cytoskeleton	0.866354	1.02885	-0.333852	0.94754	1.0561	-0.169357	0.866783	1.02994	-0.282533	1.0415	1.05991	0.0899348	0.900296	1.0722	-0.248923	0.914778	1.12911	-0.504992	1.05868	1.06299	0.0712426	0.27778	1.00758	-1.37434	1.04558	1.03894	0.282081
cn4053	ankyrin repeat family protein	II. Cytoskeleton	1.00354	0.930314	0.243007	1.00778	0.765506	0.432893	1.00378	0.648816	0.58054	0.866673	1.00568	-0.343783	1.00743	0.666294	0.652196	1.00731	0.340887	1.1604	0.993054	1.07995	0.11144	1.08541	1.09465	0.0893798	1.02197	0.885968	0.35293
cn4934	ankyrin repeat family protein	II. Cytoskeleton	0.940244	1.034	-0.214031	0.989875	1.05165	-0.146961	0.941265	1.03582	-0.235791	1.00197	1.02331	0.248252	0.512787	1.02718	-0.672142	0.73933	1.11015	-0.532658	1.03631	1.07916	0.239269	0.973814	1.12002	-0.117639	1.07161	1.08822	0.0619466
cn6046	ankyrin repeat family protein	II. Cytoskeleton	1.00224	0.911055	0.25411	1.01752	1.04953	0.150235	1.05608	1.05662	0.0680368	1.06273	1.02091	0.00686073	1.01295	0.995431	0.250638	1.07623	0.895834	0.308923	1.00822	1.06196	0.314957	1.06243	1.04118	0.215909	1.02525	1.07445	0.149123
cn6946	ankyrin repeat family protein	II. Cytoskeleton	1.08712	1.02288	-0.0676946	1.06473	1.03443	-0.122312	1.01088	1.05474	-0.0694899	0.999508	0.975357	0.336687	1.03665	1.03576	-0.215535	0.935344	1.10013	0.1471	1.0606	1.07685	0.0675285	1.03784	0.623821	0.658292	1.08596	1.0965	-0.00260222
cn717	ankyrin repeat family protein	II. Cytoskeleton	1.08123	1.04333	-0.0120844	1.04819	1.0671	0.0594489	1.07145	1.04419	-0.036342	0.948426	1.00357	-0.282172	1.11095	1.02897	-0.115176	0.876815	1.05429	-0.356625	1.00403	1.05988	0.419677	1.07161	1.1117	-0.0454391	1.01956	0.887573	0.382944
cn8840	ankyrin repeat family protein	II. Cytoskeleton	0.9776	1.02661	-0.0861988	0.96917	1.07283	-0.00704133	0.942701	1.05575	-0.166741	1.04921	1.01485	0.271876	1.11833	1.08882	0.0387554	1.08703	0.877758	0.224492	1.00403	0.838617	0.639808	1.06002	0.994388	0.272346	1.06805	0.497814	0.428434
EB174865_1	ankyrin repeat family protein	II. Cytoskeleton	0.49561	1.00993	-0.776538	1.05141	1.06233	-0.162347	0.924816	1.03711	-0.253457	1.07727	1.00506	-0.102818	1.00817	0.73818	0.599741	1.04146	0.636332	0.602578	1.05703	0.987407	-0.331581	1.08424	1.07181	0.126469	0.521113	1.02316	-0.650673
GO_dr001P0003N23_F_ab1	ankyrin repeat family protein	II. Cytoskeleton	0.851123	1.02585	-0.44145	0.946441	1.0392	-0.384843	0.84419	1.01784	-0.0203493	1.06857	1.05995	0.118392	0.894385	1.0899	-0.375744	1.09044	1.08632	0.0100857	1.04738	1.03417	-0.156609	1.03855	1.06457	0.113599	1.06844	0.934428	0.258388
GO_dr001P0010B14_F_ab1	ankyrin repeat family protein	II. Cytoskeleton	1.08412	1.02443	-0.0760962	1.07129	1.05727	-0.0217249	1.03972	1.02002	0.1421	1.06926	0.994223	-0.0557922	1.02578	1.0437	0.186328	1.10264	1.13546	0.0234819	0.994003	1.07371	0.174519	1.01872	1.05252	-0.146423	1.07405	1.02895	-0.132534
GO_dr004P0005M18_F_ab1	ankyrin repeat family protein	II. Cytoskeleton	0.85029	1.01885	-0.348095	0.847787	1.01255	-0.370159	0.854715	1.01566	-0.331401	0.998065	1.05812	0.184039	1.06459	1.02797	-0.168176	0.74088	1.03741	-0.516187	1.053	0.978259	-0.143379	0.924577	1.0311	-0.281446	1.07323	1.02924	-0.130505
GO_dr004P0006G11_F_ab1	ankyrin repeat family protein	II. Cytoskeleton	1.04159	0.990705	-0.0286198	0.956945	1.07059	-0.0182119	0.909029	1.04999	-0.167049	1.04298	0.903361	0.367594	1.11786	1.09094	0.0191948	1.10213	1.06726	0.138932	1.00767	0.633741	0.849906	1.05158	0.929818	0.360785	1.07559	0.449701	0.421252
GO_dr004P0024K19_F_ab1	ankyrin repeat family protein	II. Cytoskeleton	1.03782	1.02248	0.088371	1.05167	1.02034	-0.175202	1.06957	1.03214	0.0830111	1.00624	0.74834	0.535166	1.072	1.04796	-0.145175	0.518768	1.01791	-0.813295	0.784096	0.990132	-0.736372	1.00399	1.09003	-0.176333	1.08029	1.04259	-0.113802
GO_drpoolB-CL2594Contig1	ankyrin repeat family protein	II. Cytoskeleton	1.08115	1.02556	-0.0836482	1.05292	1.02095	-0.165097	1.0732	1.05317	0.000291932	0.998569	1.06517	0.104611	0.997117	1.01925	-0.25273	0.878762	1.05788	-0.354431	0.998106	1.04817	0.0388783	1.06204	1.10253	-0.0743608	1.08899	1.04116	-0.0882947
GO_drpoolB-CL3568Contig1	ankyrin repeat family protein	II. Cytoskeleton	1.01059	0.992187	0.158957	1.05276	1.02766	-0.155026	1.04968	1.05884	0.0839404	1.04607	1.03953	0.00852271	1.07319	1.02504	-0.161293	1.08642	1.12594	0.0490201	0.99256	1.06524	0.126331	1.05852	1.08348	-0.0994081	1.07421	1.07237	-0.00987125
GO_drpoolB-CL8167Contig1	ankyrin repeat family protein	II. Cytoskeleton	1.00716	0.97399	0.20631	1.07878	1.0258	-0.103423	1.06561	1.05399	0.0129911	1.08425	0.989664	-0.121819	1.10658	1.08241	0.0687426	0.941815	1.0783	-0.267547	1.00298	1.06711	0.123263	0.857045	1.02257	-0.381731	1.07718	1.04109	-0.123448
GO_drpoolB-CL9673Contig1	ankyrin repeat family protein	II. Cytoskeleton	1.019	1.02169	0.0903774	1.02109	1.06752	0.124668	1.03643	0.977915	0.194659	1.0822	0.991599	-0.102761	1.02671	1.06073	0.135182	1.08967	0.993142	0.215544	1.00425	1.06859	0.269858	1.06404	1.06761	0.15502	1.0285	1.08223	0.108149
cn1220	ankyrin repeat-containing protein	II. Cytoskeleton	1.02768	1.03575	0.0864837	1.05704	1.02376	-0.144991	0.883295	1.01754	-0.290764	0.805905	1.00656	-0.403457	1.03543	1.0211	-0.22828	0.783902	1.04243	-0.471081	0.996951	1.0781	0.296447	0.986799	1.05186	-0.219247	1.01681	0.718065	0.503599
cn9344	ankyrin repeat-containing protein	II. Cytoskeleton	1.04463	1.02665	-0.15115	1.0811	1.03034	-0.0836924	1.03999	1.00497	0.173069	1.07252	0.990736	-0.0591133	1.02184	1.02053	-0.25537	0.85934	1.05382	-0.380912	1.05059	0.988497	-0.225487	0.976424	1.04163	-0.203007	1.09383	1.03768	-0.0755605
GO_dr004P0012E23_F_ab1	ankyrin repeat-containing protein	II. Cytoskeleton	1.02259	0.99753	0.151849	1.07997	1.04325	-0.0698573	0.908438	1.02948	-0.25355	1.00612	0.87969	0.435709	1.03662	1.02113	-0.211596	0.730592	1.04221	-0.543154	0.890744	0.985926	-0.541283	1.08525	1.07704	0.109259	1.07959	1.03086	-0.127675
GO_dr004P0031E22_F_ab1	ankyrin repeat-containing protein	II. Cytoskeleton	1.03219	1.03066	-0.166099	0.947554	1.01505	-0.289873	0.86003	1.02294	-0.338053	1.02842	1.05928	0.0535898	1.11317	1.04449	-0.051805	0.83394	1.05071	-0.408163	1.0773	1.04345	-0.0620802	0.771187	1.01404	-0.483952	0.879524	1.02504	-0.372423
GO_drpoolB-CL2813Contig1	ankyrin repeat-containing protein	II. Cytoskeleton	0.999947	1.02548	-0.159423	1.07845	1.0252	-0.105832	1.03691	1.03131	-0.0807111	1.00298	1.0275	0.236245	1.02572	0.990022	0.292065	1.06822	0.716363	0.515797	1.00958	1.00651	0.480218	1.05885	1.09993	-0.0859234	1.08285	1.07199	-0.0814922
GO_drpoolB-CL3841Contig1	ankyrin repeat-containing protein	II. Cytoskeleton	1.09077	1.02833	-0.0341948	1.06714	1.04343	-0.0264961	1.02109	0.925704	0.281789	0.974442	1.00261	-0.27096	1.03797	1.06331	0.151648	1.08014	1.09756	-0.0879847	1.00098	1.07073	0.346722	1.07693	1.1084	-0.0465525	1.02454	0.995026	0.291897
GO_drpoolB-CL5985Contig1	ankyrin repeat-containing protein	II. Cytoskeleton	1.08611	1.0484	0.00113023	1.04664	1.02139	-0.182346	1.03643	1.01103	0.147289	1.01748	1.05558	0.0516676	1.01906	0.975806	0.287774	0.93734	1.07938	-0.283375	0.993732	1.07155	0.176606	1.05157	1.06231	-0.104051	1.0671	1.08593	0.00162712
GO_drpoolB-CL714Contig1	ankyrin repeat-containing protein	II. Cytoskeleton	1.04052	1.03358	0.0745135	1.01174	1.02088	-0.220441	1.07091	1.05685	0.0358677	1.07636	0.995559	-0.0777184	1.0284	1.03196	0.188404	1.02239	1.10041	-0.203653	1.07796	1.07532	0.0896762	1.02564	1.06247	-0.138034	1.02709	1.06582	0.19154
GO_drpoolB-CL8777Contig1	ankyrin repeat-containing protein	II. Cytoskeleton	1.02664	0.946777	0.1312	1.05566	1.05771	0.0201822	1.06749	1.0489	0.0252913	0.722054	0.988085	-0.559271	1.07297	1.08841	-0.0173071	1.08851	0.735435	0.444994	1.06431	1.05049	0.349726	1.03869	0.5812	0.813759	1.00591	0.237483	1.03446
IP_PHBS001E21u	ankyrin-kinase	II. Cytoskeleton	1.01501	1.02133	0.106486	1.02773	1.06774	0.079903	1.05573	1.05851	0.055019	1.07716	0.989265	-0.154689	1.10034	1.0326	-0.135402	0.992446	1.09157	-0.219445	1.00468	1.07165	0.331985	1.06867	1.07788	0.150432	1.01699	0.905293	0.353712
DC239939_1	ankyrin-like protein	II. Cytoskeleton	0.921793	1.02616	-0.241938	1.04965	0.961381	0.229962	1.00371	1.03697	-0.16786	1.08269	1.05585	-0.0673774	1.10435	1.06627	0.142677	1.10161	1.08689	0.0756522	0.992421	1.07616	0.277304	0.948644	1.04967	-0.239372	0.94502	1.02939	-0.338255
GO_drpoolB-CL8893Contig1	ankyrin-like protein	II. Cytoskeleton	1.03319	1.03951	0.0596466	1.01878	0.989965	0.217181	1.00789	0.785146	0.441323	1.07963	0.999765	-0.0527458	1.0097	0.89405	0.403459	1.05914	0.761443	0.461063	1.03137	1.04605	-0.00858406	1.0827	1.11277	-0.0132025	1.02084	0.990282	0.288775
GO_dr004P0011B10_F_ab1	ankyrin-repeat containing protein	II. Cytoskeleton	1.00793	0.980548	0.202758	1.04918	1.07168	0.125417	1.04356	1.03686	-0.0800083	1.02727	1.05066	0.0456273	1.02819	1.06578	0.138533	1.09993	1.11466	0.00134983	1.07842	0.984572	-0.0707861	1.07734	1.09305	-0.06275	1.07301	1.04533	-0.0306883
cn1561	annexin	II. Cytoskeleton	0.992942	1.02381	-0.178012	1.05008	1.02357	-0.168541	1.0292	0.977758	0.196848	1.0324	1.04138	0.0274002	1.06017	1.02359	-0.198048	1.06443	1.09689	-0.124073	1.01302	1.05313	0.0327814	1.0575	1.0626	-0.0949881	1.07329	1.02912	-0.136563
cn2004	annexin	II. Cytoskeleton	1.07671	1.0275	-0.0206105	1.04229	1.05783	0.0388752	0.915137	1.03438	-0.419399	0.836194	1.00065	-1.01614	1.03095	1.0311	0.251757	1.08731	1.12878	0.0668833	1.04726	1.05552	-0.205446	1.07273	1.12596	0.0226163	1.05076	1.0633	0.00404269
cn3033	annexin	II. Cytoskeleton	1.0338	0.995206	0.162245	0.967851	1.02246	-0.256335	1.00718	1.04013	-0.113914	1.07656	0.988322	-0.131751	0.934552	1.08783	-0.216059	1.02999	0.455682	0.894828	0.635629	0.992503	-0.913633	1.05599	0.761237	0.55183	1.01792	0.854874	0.376846
cn4176	annexin	II. Cytoskeleton	1.09095	1.03004	0.00797911	0.980228	1.01788	-0.256702	0.898672	1.03064	-0.284034	1.06846	1.02473	-0.0162836	1.11371	1.09161	0.0384232	1.09086	1.03989	0.20456	0.974776	0.992102	-0.394612	1.03859	0.794083	0.52935	1.06876	1.09183	-0.00344097
cn4177	annexin	II. Cytoskeleton	1.083	1.04479	-0.0650828	1.0639	1.02858	-0.140491	0.860475	1.0269	-0.343012	1.00589	1.06481	0.111596	1.07606	1.03889	-0.12118	1.0846	1.12032	0.0696773	0.989528	0.988478	-0.387993	1.02974	0.698733	0.599176	1.02938	1.09309	0.0682316
cn4178	annexin	II. Cytoskeleton	1.05077	1.04481	-0.0869058	1.05224	1.0248	-0.162171	0.913487	1.03448	-0.267724	1.06731	1.01259	-0.0160447	1.09122	1.03568	-0.09613	1.10279	1.1334	0.0307833	0.944993	0.992871	-0.457852	1.05975	0.920886	0.373086	1.04432	1.02962	-0.174722
cn481	annexin	II. Cytoskeleton	1.00198	0.893027	0.283119	1.082	1.03615	-0.0887445	1.06927	1.04898	0.00351763	0.962589	1.00173	-0.285684	1.00652	0.648553	0.647113	1.06723	0.821734	0.385023	1.00415	1.0683	0.310015	1.06494	1.07965	0.140167	1.01689	0.84859	0.408526
cn6404	annexin	II. Cytoskeleton	1.08605	1.00669	0.115166	1.07267	1.04809	-0.09902	0.958012	1.02901	-0.197171	1.04718	1.00928	-0.00921133	0.954498	0.877422	-0.0776281	0.64838	1.12191	-0.364968	1.04809	1.07114	-0.138297	1.07012	0.633232	0.578086	0.845065	1.02963	-0.502097
cn8351	annexin	II. Cytoskeleton	1.00567	0.583877	0.798681	0.519556	1.02345	-0.914922	0.735053	1.04014	-0.576186	1.07636	1.06461	0.0494186	1.11335	0.647239	0.656118	1.05605	0.514143	0.765936	0.980547	1.07359	-0.733563	0.725954	0.5304	0.681326	0.791522	0.243203	1.68167
DY396035_1	annexin	II. Cytoskeleton	1.08988	0.991067	0.105338	0.792319	1.01704	-0.474413	1.00341	0.567831	0.710135	1.06621	1.04995	-0.169721	1.01515	0.726573	0.701539	1.0886	0.598074	1.13205	0.996185	0.980025	0.382903	0.971322	1.11767	-0.145415	0.885666	1.02888	-0.39116
GO_dr001P0018I13_F_ab1	annexin	II. Cytoskeleton	1.07237	1.03291	-0.0579567	1.07777	1.05705	0.0943751	0.979354	1.03061	-0.158291	1.08019	1.06656	0.265558	1.03191	1.0417	0.23963	1.1021	0.875546	0.158903	0.997445	1.08127	0.203232	1.03581	0.849135	0.487466	1.08064	1.03474	-0.134167
GO_dr001P0020M18_F_ab1	annexin	II. Cytoskeleton	1.09275	1.04597	0.00307985	1.07395	1.02426	-0.123739	1.04385	1.05168	0.0820179	1.06865	0.989538	-0.0585056	1.01741	0.969712	0.306257	1.10195	1.13584	0.0120714	1.05213	0.980785	-0.180365	1.06889	1.05452	0.254975	1.07642	1.02874	-0.116411
cn74	Axoneme-associated protein	II. Cytoskeleton	1.08027	1.02633	-0.0835868	1.06878	1.03756	-0.0951965	1.0023	1.02881	-0.128009	1.01053	1.05971	0.0676243	1.11198	1.04261	-0.0330664	1.09152	1.10036	-0.0675871	1.06068	0.979015	-0.0455999	1.07039	1.08422	-0.0844667	1.02263	1.02301	0.240705
cn1824	beta-tubulin	II. Cytoskeleton	1.00834	0.973593	0.205632	1.03085	1.06866	0.0859277	1.02856	0.933748	0.272685	1.04591	1.02065	0.000952467	1.07824	1.09089	0.0461162	1.08835	0.983548	0.244325	1.07542	0.978826	-0.122804	1.08226	1.11782	0.0543771	1.02466	1.06174	0.182231
cn2409	beta-tubulin	II. Cytoskeleton	1.01923	1.00479	0.117065	1.05958	1.05672	0.0145143	1.02911	0.923967	0.287988	1.06852	1.01581	-0.00286063	1.01735	1.01853	0.23342	1.07284	0.862908	0.338665	1.00759	1.06561	0.288088	1.038	0.884553	0.421145	1.03411	1.07498	0.106387
cn2966	beta-tubulin	II. Cytoskeleton	1.00639	0.978988	0.184597	1.06582	1.04733	-0.0159953	1.04137	1.02756	0.132745	1.07004	0.991332	-0.0292845	1.02353	1.05486	0.162169	1.08847	1.10317	0.12085	1.05659	0.98511	-0.179398	0.9005	1.02669	-0.328664	1.09605	1.02929	-0.0710433
cn3010	beta-tubulin	II. Cytoskeleton	1.00607	0.976939	0.196837	1.06853	1.0458	-0.0273702	1.03843	0.992487	0.175477	1.00763	1.04606	0.0465376	1.11316	1.03646	-0.0768168	0.874818	1.05419	-0.358506	1.00966	0.986409	-0.280761	0.797112	1.01541	-0.458732	1.02448	1.05233	0.205248
cn3011	beta-tubulin	II. Cytoskeleton	1.01667	1.00572	0.129279	1.07877	1.02508	-0.105934	1.07055	1.04847	-0.007846	1.07007	0.989104	-0.0585989	1.11293	1.05341	-0.0648511	0.990468	1.07975	-0.213325	1.07739	1.00108	-0.0379282	0.908793	1.03073	-0.321784	1.05912	1.02889	-0.168659
GO_dr001P0016M17_F_ab1	beta-tubulin	II. Cytoskeleton	1.07807	0.950878	0.150163	1.07443	1.06258	0.0448897	0.96519	1.05703	-0.173915	1.00202	0.888971	0.452428	1.08669	0.995274	0.19982	1.00591	0.332769	1.22439	1.02655	0.963651	0.713856	1.06951	0.893319	0.267109	1.02633	0.669719	0.390816
GO_drpoolB-CL4620Contig1	beta-tubulin	II. Cytoskeleton	0.730135	1.01298	-0.535689	0.696779	1.00959	-0.521378	0.705888	1.00769	-0.571922	1.02347	1.06475	0.107759	0.902003	1.02185	-0.336566	0.693816	1.03092	-0.574765	1.07807	1.05404	0.0680114	0.884226	1.02403	-0.343125	0.704253	1.01995	-0.546512
GO_drpoolB-CL5627Contig1	beta-tubulin	II. Cytoskeleton	1.04466	1.04455	0.0169895	1.03915	1.06036	0.16046	0.965222	1.0309	-0.248523	1.00554	1.04304	0.383139	1.10405	1.04737	-0.0225191	1.09731	1.10323	-0.0578177	0.996059	1.07432	0.169163	1.07727	1.08582	-0.0456256	0.859721	1.02909	-0.519205
GO_drpoolB-CL8134Contig1	beta-tubulin	II. Cytoskeleton	1.02026	1.0251	0.103912	1.07408	1.02357	-0.120919	1.06853	1.03699	-0.0349839	1.01255	1.04224	0.0370372	1.11727	1.06657	-0.039462	1.10201	1.11439	-0.0163045	1.07726	0.977348	-0.0756145	0.973468	1.04276	-0.217049	1.0791	1.029	-0.110024
GO_drpoolB-CL8768Contig1	beta-tubulin	II. Cytoskeleton	1.03127	1.02498	0.122163	1.01679	1.00799	0.193266	0.935419	1.03353	-0.223886	1.06171	0.990268	-0.184635	1.08662	0.985121	0.307586	1.08786	1.10599	-0.0878743	0.992958	1.08013	0.236486	1.03287	0.0445455	1.59578	1.00912	0.449577	0.715052
SG_SGN-U209923	beta-tubulin	II. Cytoskeleton	0.432688	1.04344	-0.503053	1.06634	0.53022	0.416775	0.955002	0.723353	0.513768	1.05887	0.922626	0.277282	0.714306	1.04071	-0.470521	0.174044	1.06144	-1.42273	0.699091	1.06346	-0.511684	1.07626	0.724132	0.240308	0.704437	1.05437	-0.39328
cn8086	Bipolar kinesin	II. Cytoskeleton	1.0719	1.03612	-0.0777465	1.0141	0.879507	0.33118	0.599894	1.01569	-0.729976	1.00549	0.84369	0.449184	1.04033	1.07847	-0.0543034	1.04967	0.325529	1.79203	1.0564	1.03657	-0.226999	0.699741	1.1068	-1.18707	1.05097	1.08875	0.131658
GO_dr001P0011A07_F_ab1	calponin-homology and microtubule-associated protein	II. Cytoskeleton	1.04105	1.04709	0.0429617	1.02002	0.949552	0.357125	1.03742	1.01221	0.164494	1.07845	0.990739	-0.186333	1.05504	1.07952	0.0158588	1.08853	0.373587	2.83026	1.03083	0.985486	-0.412128	1.07375	1.12588	0.0239327	1.04466	1.07449	0.0189575
cn820	centrin	II. Cytoskeleton	1.05502	1.04289	-0.00576127	1.05954	1.02264	-0.148264	1.06999	1.05096	0.0142869	1.0368	1.02601	0.00331998	1.04378	1.09129	0.0414455	1.00788	1.08497	-0.192028	1.07794	0.981383	-0.0917743	1.06784	1.06663	-0.0862535	1.07708	1.02943	-0.123809
GO_dr004P0002I09_F_ab1	dynein	II. Cytoskeleton	0.929057	1.02454	-0.26665	0.944416	1.02345	-0.286125	0.860174	1.02865	-0.32115	1.00583	0.744766	0.566603	1.09598	1.07163	0.0849548	1.04391	1.08774	0.00278396	1.00083	1.01105	0.35038	1.02057	0.409181	0.910801	1.07541	1.02931	-0.139915
GO_dr004P0022A12_F_ab1	dynein	II. Cytoskeleton	1.05305	1.03612	-0.00757283	0.547298	1.02278	-0.606381	0.387569	1.00218	-1.06623	1.00221	0.325446	0.937351	1.0365	1.02702	-0.286334	1.01976	1.13346	-0.176224	0.954895	0.981948	-0.556285	1.06989	1.09538	0.148893	0.269788	1.00313	-1.06944
GO_drs21P0006N17_R_ab1	dynein 1 heavy chain	II. Cytoskeleton	1.07121	0.979651	0.270241	1.03345	1.06712	0.0610226	1.04255	0.992834	0.232226	1.00426	0.47378	2.20009	0.878011	1.02807	-0.608666	1.03426	1.10036	-0.195621	1.00115	0.98614	0.873846	1.0698	1.1312	0.0277185	0.805661	1.02836	-0.677189
cn9160	F-actin capping protein	II. Cytoskeleton	0.802697	1.01799	-0.418261	1.06391	1.02376	-0.14649	1.03754	1.00019	0.177846	1.07921	0.989306	-0.102506	1.07266	1.03336	-0.193393	0.84859	1.05592	-0.398249	0.971679	0.993523	-0.391476	0.927803	1.05199	-0.308737	0.811104	1.02236	-0.413362
cn9161	F-actin capping protein	II. Cytoskeleton	1.05872	1.02691	-0.124971	1.06777	1.05535	-0.00165941	1.05852	1.03683	-0.0455975	1.06994	1.02418	-0.0282384	0.948089	1.02	-0.308607	1.01797	1.09188	-0.186	1.07738	0.979877	-0.10669	0.926168	1.0527	-0.275154	0.8439	1.02177	-0.384037
GO_dr004P0012A09_F_ab1	F-actin capping protein	II. Cytoskeleton	1.07844	1.02642	-0.0889819	1.04471	1.06322	0.0440277	1.04917	1.03332	-0.0640126	1.02097	1.04194	0.028466	1.06933	1.0852	0.0532221	1.08986	1.09581	0.107289	0.997289	1.06634	0.0982634	1.04155	0.927785	0.357737	1.08506	1.04128	-0.0551802
cn2681	fibrillin	II. Cytoskeleton	1.00763	0.814576	0.451329	1.08322	1.06719	-0.113369	0.926052	1.0416	-0.184608	1.06752	1.04956	0.0807437	1.01856	0.94319	0.436194	1.07571	0.66656	0.569566	1.03611	0.998115	0.430221	1.08347	1.05962	0.191836	0.927656	1.02884	-0.333685
cn2686	fibrillin	II. Cytoskeleton	1.00195	0.761462	0.444708	1.06148	1.03858	-0.130779	0.994575	1.05379	-0.127352	1.0702	1.06482	0.0254594	1.01684	1.02851	0.18296	1.10201	1.12854	-0.00935757	1.00227	1.07699	0.253333	1.0007	1.05118	-0.18953	0.957409	1.02933	-0.29445
cn2694	fibrillin	II. Cytoskeleton	0.693233	1.01472	-0.598201	0.484244	1.0128	-0.664727	1.00252	0.955125	0.337028	1.0589	1.05494	0.347174	0.982489	1.08051	-0.360251	0.557062	1.08072	-0.653757	0.99679	1.06262	0.320591	1.06014	0.716562	0.156623	1.02496	0.964095	0.284343
cn2702	fibrillin	II. Cytoskeleton	1.00236	0.682314	0.542112	1.04078	1.06276	-0.10573	0.929856	1.06006	-0.222094	1.03356	1.03643	0.150298	1.01107	0.992522	0.249958	1.07953	1.10292	-0.091126	1.05254	1.07517	0.171718	1.05158	1.07314	-0.123681	0.936458	1.03909	-0.310542
cn2711	fibrillin	II. Cytoskeleton	1.00208	0.790238	0.40937	0.901945	1.06556	-0.180902	1.06734	0.92423	0.045199	1.07412	1.05965	0.0417607	1.03371	1.07483	0.088733	0.97933	1.08652	-0.236737	1.02904	1.07581	0.194346	1.03623	1.07176	-0.137651	0.944027	1.02932	-0.299323
cn5661	fibrillin	II. Cytoskeleton	1.05916	1.02578	-0.129912	1.05688	1.02225	-0.164942	1.01711	1.03971	-0.116813	1.05552	1.05054	0.00956356	1.11396	1.03543	-0.0588016	0.984564	1.08269	-0.227146	1.0413	0.98832	-0.264542	1.08099	1.12857	0.0276028	0.833788	1.02137	-0.389062
GO_dr004P0008F10_F_ab1	fibrillin	II. Cytoskeleton	0.800407	1.01437	-0.418517	1.06648	1.04817	0.000223598	1.07432	1.04857	-0.0444815	1.01749	1.04828	0.0445785	1.09801	1.03566	-0.150991	0.973107	1.07969	-0.24027	1.02863	0.996685	-0.0116639	1.05734	1.02171	0.241069	0.736103	1.0168	-0.472649
GO_dr004P0024L16_F_ab1	fimbrin	II. Cytoskeleton	0.976932	1.0446	-0.0563007	1.01679	0.890647	0.309993	1.06882	0.956338	0.264023	1.06887	1.06457	0.0732344	1.03232	1.06029	0.167338	1.10193	1.11335	-0.0119117	0.996372	1.07511	0.338587	1.0765	1.08377	-0.0513831	0.802594	1.02559	-0.451296
IP_PHBS004L19u	fimbrin	II. Cytoskeleton	1.08678	1.02488	-0.070022	0.474837	0.915853	0.507601	0.95076	1.03697	-0.293103	1.00562	0.887094	0.445279	1.08706	1.03531	-0.139601	1.08752	0.603385	0.94012	0.396471	0.989515	-3.13262	0.724892	1.10234	-1.52421	0.555925	1.06952	-1.54496
GO_drpoolB-CL3047Contig1	gamma-tubulin complex component	II. Cytoskeleton	1.00645	0.973437	0.209959	1.02819	1.07264	0.105869	1.05757	1.05142	0.0836253	1.0098	1.04842	0.0475664	1.10471	1.09004	0.0290735	1.0975	1.13493	0.0271005	1.00107	1.07619	0.191846	1.06239	1.04888	0.190935	1.02524	1.09006	0.107525
GO_dr001P0009A12_F_ab1	Katanin	II. Cytoskeleton	1.00743	0.975435	0.204939	1.02013	1.07145	0.112379	1.0144	0.900287	0.313167	1.07677	0.989668	-0.123276	1.03427	1.04197	0.201563	1.08751	1.12871	0.0513912	1.07889	0.977708	-0.0705269	1.06807	1.06833	0.157641	1.08934	1.04088	-0.0515674
GO_drpoolB-CL2064Contig1	Katanin	II. Cytoskeleton	1.0221	1.03927	0.065122	1.05109	1.06646	0.0490036	1.05102	1.05813	0.0553647	1.06756	0.990697	-0.0571298	1.11725	1.04064	-0.0567719	1.09236	1.10122	-0.077124	1.03279	1.00826	-0.00413222	1.06525	1.0887	0.120439	1.07649	1.04401	-0.112041
cn7235	kinesin	II. Cytoskeleton	1.05856	1.02656	-0.126493	1.06017	1.05302	0.00660349	1.05056	1.05997	0.0792281	1.06976	0.994959	-0.0453971	0.958764	1.08232	-0.0858215	0.979745	1.08536	-0.248525	0.750791	0.994401	-0.857523	0.834298	1.04522	-0.443038	1.01756	1.02866	-0.23276
GO_dr001P0005B01_F_ab1	kinesin	II. Cytoskeleton	1.00216	0.537342	0.820236	1.06705	0.673497	0.93708	0.960365	0.887558	0.110084	1.06521	1.06471	-0.154117	1.01181	1.08266	-0.295077	1.08358	0.614403	0.566065	0.740565	1.05605	-0.967682	0.90875	1.085	-0.524338	0.817722	1.08127	-0.386612
GO_dr004P0007K15_F_ab1	kinesin	II. Cytoskeleton	0.921873	1.03097	-0.260756	1.01095	1.01933	-0.228187	1.04177	0.98788	0.181009	0.99922	1.06342	0.134921	0.934904	1.09156	-0.339011	1.03133	1.09334	-0.153841	1.03302	0.978499	-0.220489	1.07937	1.06437	0.137961	0.937439	1.02868	-0.296141
GO_dr004P0010M08_F_ab1	kinesin	II. Cytoskeleton	1.00205	0.821704	0.368826	1.01838	1.00852	0.197074	1.01279	0.8242	0.413121	1.07799	1.00809	-0.0421548	1.05235	1.05583	0.151585	1.08891	1.0916	0.109962	1.03584	1.06672	-0.0162692	1.06843	1.1235	-0.0327388	1.06311	1.06589	-0.00143429
GO_drpoolB-CL5524Contig1	kinesin	II. Cytoskeleton	1.02764	1.04435	0.0524139	1.05955	1.02064	-0.146924	1.0655	1.04147	-0.0548252	1.05103	1.00785	-0.0071008	1.05109	1.08874	0.0534985	1.09222	1.10673	-0.0723577	1.07842	0.979261	-0.0737553	1.06845	1.09561	0.120147	1.03494	1.09556	0.0851393
GO_drpoolB-CL5983Contig1	kinesin	II. Cytoskeleton	1.06495	1.02404	-0.108329	1.0127	1.01701	-0.229765	1.05662	1.03691	-0.054119	0.999457	1.05809	0.185204	0.933309	1.01876	-0.311009	1.07661	1.10282	-0.0641734	1.06709	0.978589	-0.184907	1.08053	1.11087	0.071292	0.957134	1.02818	-0.287125
IP_PHBS011E22u	kinesin	II. Cytoskeleton	1.01028	0.943453	0.226833	1.07984	1.04576	-0.0595678	1.04203	1.03844	0.124162	1.00659	1.06461	0.118752	1.00954	0.835185	0.459276	1.05563	0.722761	0.49651	0.992893	1.07737	-0.135767	1.03937	0.527375	0.897166	0.970436	1.0292	-0.26544
cn2803	kinesin motor protein	II. Cytoskeleton	1.0143	0.997484	0.140263	1.01877	0.896387	0.305504	1.01284	0.782505	0.45782	1.07414	1.05692	0.0437695	1.11371	0.991454	0.279946	1.06278	1.12032	-0.0912464	0.997761	1.07938	0.0777775	1.08184	0.980475	0.197881	1.06533	1.08919	0.0264765
cn7234	kinesin motor protein	II. Cytoskeleton	0.977491	1.03155	-0.210166	1.07885	1.03106	-0.0718307	1.05153	1.03713	-0.0651268	1.06978	0.989378	-0.0555486	0.827037	1.0348	-0.337151	0.778867	1.03925	-0.472742	0.781105	0.99584	-0.770823	0.878686	1.0357	-0.373551	1.01211	1.03083	-0.24581
cn10067	kinesin-related protein	II. Cytoskeleton	1.06061	1.04365	0.0065098	1.01938	1.0615	0.138131	1.05215	1.05947	0.0657007	1.01798	1.04182	0.0412033	1.08692	1.08903	0.0164264	1.09073	1.13507	0.015954	1.06461	0.978522	-0.0498122	1.06601	1.05238	0.190882	1.09589	1.04706	-0.0548155
GO_dr001P0008H22_F_ab1	microfibrillar-associated protein	II. Cytoskeleton	1.03241	1.04578	0.0388987	1.0544	1.05792	0.0316054	1.06329	1.05495	0.0394759	1.00132	1.06457	0.123692	1.11363	1.04511	-0.0429436	1.06242	1.09462	-0.127685	1.07815	0.979543	-0.0793301	1.06233	1.06319	-0.084299	1.08353	1.02777	-0.101056
GO_dr001P0014M14_F_ab1	microfibrillar-associated protein	II. Cytoskeleton	1.0067	1.0316	-0.164488	1.03724	1.07058	0.100057	0.991176	1.02919	-0.13944	0.998298	1.06503	0.163724	1.04887	1.08864	0.0651893	1.10408	1.11278	-0.0375916	1.05093	1.03609	-0.0238362	1.01331	1.04904	-0.162587	0.934648	1.0288	-0.321245
cn4795	microtubule associated protein	II. Cytoskeleton	0.696628	1.00937	-0.556163	0.906297	1.01775	-0.3294	0.893278	1.02202	-0.301818	1.06881	1.01688	-0.0283718	1.02159	1.02373	-0.315686	0.608004	1.02736	-0.660534	1.00977	0.805751	0.838805	1.03366	1.10896	-0.0893594	1.02482	0.961862	0.342599
cn4987	microtubule associated protein	II. Cytoskeleton	0.917947	0.882154	-0.126453	0.518846	1.03958	-0.625163	0.98294	1.05071	-0.0323706	1.06047	1.05951	-0.0742981	1.04075	0.439729	1.15028	0.730087	1.08919	-0.778392	1.07404	1.06763	0.143739	0.958647	0.993165	0.558228	1.05746	0.913022	0.245337
cn4988	microtubule associated protein	II. Cytoskeleton	1.01627	1.00316	0.143694	1.06612	1.05667	0.00689414	0.959932	1.02699	-0.193337	0.99909	1.06539	0.155811	1.03676	1.07483	0.0920097	1.10131	1.1134	-0.0432374	1.00745	1.06325	0.3516	1.06304	1.03638	0.240235	1.03151	1.0931	0.061446
cn6209	microtubule associated protein	II. Cytoskeleton	1.05091	1.04836	0.0244107	1.05975	1.03604	-0.1192	0.983972	1.0285	-0.154406	1.00485	1.06469	0.111041	1.05937	1.07646	0.0467544	1.01836	1.09516	-0.193311	1.0004	1.08031	0.272781	1.06309	0.999943	0.274547	1.0479	1.08752	0.0324629
cn9790	microtubule associated protein	II. Cytoskeleton	0.782139	1.04693	-0.401669	1.05394	0.736739	0.41515	1.01222	0.446722	0.898672	1.01439	0.739049	0.419291	0.899464	1.08909	-0.481987	1.05871	1.09439	-0.0541027	1.00436	0.427804	1.32188	1.08551	1.04662	0.224941	1.03694	1.09284	-0.223474
cn9791	microtubule associated protein	II. Cytoskeleton	1.07565	1.02359	-0.0947981	1.07831	1.03013	-0.104904	0.935014	1.02526	-0.232948	1.06912	1.01844	-0.0253124	0.976193	1.02189	-0.320951	0.689967	1.03149	-0.590624	0.992854	1.0795	0.226035	1.06943	1.07478	0.14537	1.02444	1.03489	0.250976
IP_PHBS008C12u	microtubule binding microtubule-associated protein	II. Cytoskeleton	1.02265	1.04169	0.0652454	1.03645	1.06992	0.0997537	1.06981	1.05551	0.0337357	1.06794	0.99221	-0.0436273	1.11312	1.03599	-0.0961915	1.08532	1.13597	0.0311236	1.01483	1.06612	0.0206796	1.03976	0.912871	0.393921	1.04427	1.02894	-0.185156
cn6637	Microtubule End Binding Protein	II. Cytoskeleton	1.09038	1.04238	-0.0408978	1.06649	1.05688	0.00147689	1.01427	0.873875	0.351001	1.08196	0.995411	-0.127471	1.11363	1.04513	-0.0444839	1.0998	1.05913	0.047543	1.00426	1.06585	0.0780388	1.03523	0.685348	0.67393	0.806961	1.02441	-0.432764
cn3556	microtubule motor	II. Cytoskeleton	0.787612	1.03108	-0.461563	0.414796	1.03558	-0.57395	1.05824	0.877211	0.247022	1.08219	0.989328	-0.131418	1.09675	0.762768	0.475229	0.5796	1.08849	-0.822342	0.99731	1.06456	0.298687	1.06857	0.72718	0.570217	1.08874	1.09245	-0.0511309
cn3863	microtubule motor	II. Cytoskeleton	1.03683	1.04496	0.0420357	1.01869	1.06731	0.125102	1.03337	0.957887	0.234848	1.03513	1.06534	0.14158	1.03072	1.06656	0.149546	1.10007	1.11842	-0.0100487	1.04282	1.07925	0.0453649	1.0768	1.10226	-0.0557127	1.07749	1.04133	-0.102722
cn6086	microtubule motor	II. Cytoskeleton	1.08228	1.02242	-0.0727175	1.08012	1.03067	-0.076925	1.0653	1.03993	-0.0489126	1.00928	1.06466	0.125842	1.08995	1.03307	-0.140757	0.867084	1.05569	-0.37341	1.05203	0.985716	-0.231572	1.07679	1.10249	-0.0373135	1.04462	1.02931	-0.183246
GO_dr004P0007D13_F_ab1	microtubule-associated protein	II. Cytoskeleton	1.08777	1.04403	-0.0445793	1.04317	1.0729	0.0891642	1.03748	0.990689	0.19169	1.03471	1.06482	0.118019	0.817293	1.02796	-0.448574	1.09738	0.57082	0.570853	1.06249	1.06408	-0.0774271	1.03564	0.271094	0.986757	1.05703	1.08463	0.014408
GO_dr004P0022G12_F_ab1	microtubule-associated protein	II. Cytoskeleton	1.00197	0.755733	0.439549	1.03659	1.03366	0.151942	1.00468	0.680348	0.55756	1.06761	1.04096	-0.00148165	1.09105	1.0903	0.0490626	1.0527	0.447389	0.878666	1.03131	1.08024	-0.180019	1.06799	0.657969	0.735393	1.06672	1.07393	0.0305463
GO_drpoolB-CL4790Contig1	microtubule-associated protein	II. Cytoskeleton	1.07429	1.02397	-0.0997964	1.06887	1.04551	-0.0816995	0.847626	1.01265	-0.338116	1.05421	1.01678	-0.00445308	1.0097	0.838541	0.478363	1.08551	0.938127	0.269714	1.00872	1.03875	0.413238	1.08186	1.12785	0.0283856	1.02322	1.02865	-0.213627
IP_PHBS003K02u	microtubule-associated protein	II. Cytoskeleton	1.00629	0.925575	0.265769	1.0367	1.06729	0.0686027	0.989397	1.03317	-0.146756	1.01252	1.06236	0.0670377	1.0333	1.02451	0.138875	1.08958	0.965743	0.249434	1.00901	0.929198	0.562137	1.03637	0.872057	0.436689	1.02569	1.0685	0.185165
cn8961	myosin	II. Cytoskeleton	1.08726	1.03384	-0.0657812	1.07847	1.02361	-0.103654	1.03973	1.02005	0.145917	0.998719	1.06592	0.12888	1.00628	1.01882	-0.262401	1.0289	1.09218	-0.175846	1.07589	0.979803	-0.122898	1.0615	1.09148	-0.0869518	1.07319	1.02885	-0.141838
cn9123	myosin	II. Cytoskeleton	1.02733	1.02351	-0.14304	1.08214	1.04707	-0.0800308	1.0357	0.95423	0.259309	0.999725	1.03717	0.238136	0.876063	1.01829	-0.378043	1.06208	1.09808	-0.116918	1.07688	1.01157	-0.109536	1.05863	1.10635	-0.0845119	1.0828	1.06327	-0.0748699
EB175088_1	myosin	II. Cytoskeleton	0.89458	1.02115	-0.308878	1.00864	1.01866	-0.237889	0.814487	1.01148	-0.400472	1.00981	1.06355	0.124891	1.11089	1.05717	-0.0473708	0.927378	1.07453	-0.294754	1.07094	1.05769	0.121108	1.07493	1.09106	-0.0574155	1.08028	1.09369	-0.0437087
SG_SGN-U210219	myosin	II. Cytoskeleton	0.642551	1.02878	-0.744977	0.856604	1.01812	-0.488078	0.659265	1.01249	-0.685713	1.00219	0.76051	0.669498	1.0351	0.762799	0.945598	0.976206	1.12483	-0.22489	1.06324	1.07974	0.0355916	1.05898	1.05815	-0.0863423	1.00349	0.151505	1.25938
cn6009	nuclear movement family protein	II. Cytoskeleton	1.04203	1.04426	0.0213097	1.01991	1.06838	0.126147	1.06159	1.05403	0.0350026	1.01938	1.04787	0.0391313	1.03253	1.0708	0.0957137	1.08802	1.00037	0.204005	0.992472	1.04657	0.0349035	1.07767	1.13126	0.0461941	1.06478	1.05843	-0.00948483
cn6444	nuclear movement family protein	II. Cytoskeleton	1.00761	0.893321	0.28982	0.690756	1.04399	-1.20262	1.03578	1.01202	0.149304	1.01345	1.06236	0.0650911	0.931599	1.02099	-0.349797	0.60698	1.0633	-0.770087	0.993273	1.07873	0.22876	1.06888	1.04491	0.242414	1.05885	1.04095	-0.209218
cn6445	nuclear movement family protein	II. Cytoskeleton	0.848189	1.03088	-0.437366	1.0712	1.07119	0.0378149	1.07084	0.958797	0.178324	1.07746	1.01973	-0.235559	1.0055	0.53719	0.85022	1.0884	0.438672	1.494	1.07507	1.07818	-0.0442515	1.06619	1.02606	0.275145	1.06263	1.0349	-0.126375
GO_drpoolB-CL6852Contig1	nuclear movement family protein	II. Cytoskeleton	0.977325	1.02968	-0.231593	0.912448	1.01673	-0.319718	1.03594	0.977625	0.195245	1.06693	1.04172	-0.0134923	1.0464	1.09071	0.0274377	1.04435	1.09648	-0.15993	1.06231	0.981839	-0.178146	1.01529	1.05538	-0.155826	1.0804	1.07522	-0.133419
GO_drpoolB-CL9409Contig1	NudC domain-containing protein	II. Cytoskeleton	1.06578	1.02665	-0.124156	1.04167	1.01814	-0.190858	1.05441	1.03646	-0.062802	1.017	1.0595	0.0673304	1.11576	1.03932	-0.0593844	1.04608	1.09617	-0.156242	1.06787	0.980928	-0.136372	1.03008	1.07715	-0.123777	1.04202	1.09422	0.0803737
cn4753	Paramyosin	II. Cytoskeleton	0.890779	1.01996	-0.322215	0.888186	1.01678	-0.355103	1.00242	1.03678	-0.180978	1.00225	1.03798	0.21806	1.05598	1.0245	-0.217293	0.795933	1.04452	-0.458422	1.0693	0.977427	-0.121088	0.909068	1.02668	-0.307325	1.083	1.09073	-0.00768136
DC244561_1	Paramyosin	II. Cytoskeleton	1.09026	1.04342	-0.046757	1.04094	1.07012	0.0874824	1.06301	1.0546	0.0304817	0.998108	1.06423	0.134872	1.02915	1.06429	0.149299	1.08911	1.08631	0.119921	0.99666	1.07839	0.16558	1.06186	1.03833	0.219789	1.09585	1.03735	-0.0786083
GO_dr001P0006P02_F_ab1	Paramyosin	II. Cytoskeleton	1.08462	1.02391	-0.069136	1.06566	1.05594	0.0145893	1.03844	1.03103	-0.0908946	1.03449	1.04027	0.0240175	1.0949	1.03291	-0.134686	0.87605	1.05589	-0.36039	1.06394	0.990512	-0.0224162	1.00067	1.04724	-0.172885	1.05919	1.06855	0.0035455
GO_dr004P0014J04_F_ab1	Paramyosin	II. Cytoskeleton	1.04844	1.02228	0.0819209	1.06796	1.05541	-0.00173266	1.04281	0.97861	0.224202	0.998267	1.05501	0.235771	1.01963	1.00551	0.267541	1.07393	0.710975	0.460778	1.0078	0.740491	0.8279	1.0682	1.1056	0.104052	1.05929	1.09371	0.028758
GO_drpoolB-CL8306Contig1	Paramyosin	II. Cytoskeleton	0.977256	1.0311	-0.206262	1.06752	1.05508	0.00203818	1.06973	1.05057	0.00229634	1.02086	1.05554	0.0558589	0.987573	1.02381	-0.270452	0.91152	1.06645	-0.311078	1.06413	0.984961	-0.0254132	1.07674	1.09227	-0.054198	1.08187	1.02923	-0.108701
SG_SGN-U212334	Paramyosin	II. Cytoskeleton	1.00163	0.512778	1.08329	1.05152	0.916178	0.238464	1.02999	0.487711	1.04986	1.06753	1.05831	0.268344	1.02248	0.646636	1.19313	0.417677	1.07872	-1.31656	0.901364	1.07806	-0.422244	0.86794	1.04289	-0.468051	0.512243	1.03033	-0.825006
cn9808	Pinin	II. Cytoskeleton	1.00997	0.951678	0.253193	1.07816	1.04176	-0.127286	0.423398	1.02053	-2.33411	0.999043	1.06263	0.186293	1.10605	1.04771	-0.0337398	0.834066	1.06398	-0.469959	0.998013	1.07627	0.228531	1.0854	1.11092	0.00834472	1.02514	0.975546	0.411752
GO_drpoolB-CL9676Contig1	plastid fibrillin	II. Cytoskeleton	1.0613	1.04445	0.00047245	1.0387	1.05601	0.120727	1.06342	1.06168	0.0512374	1.06701	0.991362	-0.0543197	1.04214	1.08127	0.090776	1.09096	1.08002	0.141422	1.05224	0.98088	-0.224646	1.06982	1.1041	-0.0508667	0.671363	1.01357	-0.533153
IP_PHBS011J17u	plastid fibrillin	II. Cytoskeleton	0.918923	1.02366	-0.290028	1.05449	1.06506	0.0261549	1.03336	1.04577	-0.0965678	1.06892	1.00403	-0.0368137	1.07169	1.03124	-0.17107	1.03414	1.09102	-0.161316	1.05159	0.987566	-0.211756	1.07186	1.0834	-0.0708126	0.956452	1.02743	-0.295635
cn7886	plastid-lipid associated protein PAP / fibrillin family protein	II. Cytoskeleton	0.749281	1.01228	-0.494723	0.922562	1.01702	-0.342269	0.741892	1.01765	-0.584253	1.00207	0.904772	0.399538	1.10273	1.04047	-0.12157	0.813264	1.04404	-0.432196	0.834725	0.99884	-0.553557	1.02107	1.05111	-0.14892	0.342364	1.00547	-0.920568
GO_dr004P0003M04_F_ab1	plastid-lipid associated protein PAP / fibrillin family protein	II. Cytoskeleton	0.77663	1.01225	-0.443695	1.01505	1.0169	-0.2298	0.979738	1.02964	-0.191378	0.999848	1.05491	0.204431	1.00506	1.02161	-0.256531	0.952905	1.0742	-0.261938	1.0532	0.985948	-0.190943	1.01695	1.05649	-0.161559	0.405296	1.00622	-0.804942
GO_drpoolB-CL7672Contig1	plastid-lipid associated protein PAP / fibrillin family protein	II. Cytoskeleton	1.07549	1.02567	-0.111209	1.0714	1.04059	-0.0584411	1.04211	1.02789	0.116421	1.07943	0.989059	-0.103348	1.04067	1.08944	0.0425692	1.09945	1.11397	-0.0421031	1.07882	0.978957	-0.0750161	1.06589	1.06652	0.16099	0.783408	1.01875	-0.440758
GO_drpoolB-CL8370Contig1	plastid-lipid associated protein PAP / fibrillin family protein	II. Cytoskeleton	0.957542	1.03194	-0.245455	1.05942	1.03699	-0.139434	1.05274	1.05992	-0.0514519	1.06706	1.05547	0.023056	1.08623	1.06873	0.0093114	1.09979	1.12846	0.0108219	1.05638	0.97991	-0.219878	1.03794	0.838718	0.472943	0.89343	1.02884	-0.329605
cn5507	pollen specific actin-depolymerizing factor	II. Cytoskeleton	1.05271	0.978506	-0.0373848	0.787155	0.917114	-0.132216	0.576457	1.03498	-0.500843	1.06367	1.03837	-0.111798	0.606675	1.06562	-0.350125	0.587985	1.09452	-1.2659	0.97476	0.96366	0.432569	1.04263	0.387454	1.22291	0.863595	1.09234	-0.392244
cn5508	pollen specific actin-depolymerizing factor	II. Cytoskeleton	0.923265	1.02295	-0.238978	1.07574	1.06771	0.0779253	0.847188	1.02526	-0.351612	1.07551	1.05962	0.04904	1.06517	1.05552	0.132747	1.07193	1.09468	-0.0445085	1.00526	1.07658	0.278953	1.08573	1.05245	0.212489	1.08041	1.04916	-0.0991812
cn5509	pollen specific actin-depolymerizing factor	II. Cytoskeleton	1.06242	1.03776	-0.013442	1.02634	1.06828	0.0890065	1.06001	1.05408	0.0276872	1.05441	1.00181	-0.00986535	1.02376	0.67922	1.09745	1.095	1.12676	0.0104209	1.00002	1.02633	0.0091693	1.08272	1.10631	-0.00475672	1.03579	1.08802	0.0309348
cn6316	pollen specific actin-depolymerizing factor	II. Cytoskeleton	1.01487	0.917836	0.275488	1.01232	0.640641	0.560296	1.03916	0.846476	0.344436	1.00329	1.06027	0.162289	1.11391	1.01724	0.12708	1.02896	0.796767	0.0291668	0.993138	1.00726	0.30352	1.06555	0.757349	0.706903	1.01053	0.420925	0.773668
cn1225	Profilin	II. Cytoskeleton	1.07791	1.02614	-0.0925597	1.06668	1.04265	-0.021663	1.01481	1.03634	-0.118387	1.03358	1.06463	0.112845	1.03381	1.08578	0.0645796	1.07967	1.11362	-0.0736448	1.05078	1.01317	-0.000823415	0.904257	1.02572	-0.317963	1.04395	1.02869	-0.190766
cn1227	Profilin	II. Cytoskeleton	1.05977	1.028	-0.125602	1.06797	1.04247	-0.0367313	1.07437	1.04392	-0.00860075	1.01357	1.05351	0.0524125	1.08053	1.07302	0.00902316	1.06691	1.09591	-0.116402	1.0536	1.01667	-0.00146316	0.908857	1.02664	-0.304534	0.941253	1.02765	-0.299423
cn1228	Profilin	II. Cytoskeleton	1.04468	1.03102	-0.138522	1.07188	1.03697	-0.0593619	1.03949	1.03545	-0.0756375	1.06894	1.00734	-0.0350101	1.03498	1.08846	0.0601738	1.09785	1.11923	0.000846784	0.994571	1.0523	0.054545	1.02721	1.05282	-0.144014	0.953137	1.02906	-0.287066
cn4579	PROFILIN	II. Cytoskeleton	1.02247	0.999507	0.150351	1.02153	0.99544	0.201635	0.930804	1.02369	-0.231878	1.07303	0.998255	-0.0579268	1.01185	0.883843	0.44787	1.08472	0.791697	0.468127	0.780154	1.05609	-0.293451	1.06993	0.920884	0.304922	0.862485	1.02477	-0.360934
cn4580	Profilin	II. Cytoskeleton	1.07138	1.02314	-0.100554	1.01867	0.988869	0.210856	0.834166	1.02388	-0.409045	1.06704	1.04001	-0.00390787	1.01204	0.893784	0.451668	1.03932	0.596118	0.660351	0.743364	1.03928	-0.430997	1.02462	0.202282	1.02771	0.733147	1.02344	-0.446613
GO_dr001P0016G07_F_ab1	Profilin	II. Cytoskeleton	1.00981	1.02803	-0.182979	1.07797	1.04634	-0.0407084	1.00658	0.666829	0.614613	1.00015	1.02312	0.25545	0.565171	1.0115	-0.82655	0.730224	1.0765	-0.646218	1.03086	1.0595	0.0645157	1.0515	1.10462	0.144142	0.826884	1.02926	-0.488058
GO_drpoolB-CL1757Contig1	Spastin	II. Cytoskeleton	0.917917	1.0318	-0.283649	0.962845	1.01583	-0.283385	1.06042	1.05178	0.0750246	1.00365	1.00767	0.289636	0.877946	1.01845	-0.432775	0.957371	1.08626	-0.264776	0.996834	1.0679	0.127597	0.919649	1.03168	-0.295437	1.08978	1.02894	-0.0894196
cn4593	Spc97/Spc98	II. Cytoskeleton	1.02963	1.03755	0.0570307	1.01545	0.966565	0.233103	1.04032	1.04546	0.11116	1.08288	0.991547	-0.12023	1.11257	1.06743	-0.0388118	1.0935	1.11033	0.0593184	1.00853	0.997928	0.473937	1.06971	1.08299	0.155884	1.02776	1.06645	0.151699
cn7578	Spectrin repeat	II. Cytoskeleton	1.06691	1.03117	0.0431044	1.03728	1.04126	0.139352	1.07569	1.04405	-0.0346444	1.05622	1.05045	0.017235	1.00758	0.67681	0.617986	1.0766	0.855385	0.343014	1.01181	1.06423	0.0492515	1.04326	0.93039	0.365964	1.06301	1.08205	-0.00407591
GO_drpoolB-CL6551Contig1	suppressor of actin	II. Cytoskeleton	1.0437	1.01053	0.122672	1.07773	0.989095	0.156098	1.00852	0.822647	0.398956	1.02953	1.00342	-0.232377	1.01286	0.639714	0.609317	1.03892	0.563129	0.676595	1.00202	1.06332	0.355935	1.077	1.1184	0.0794207	1.0681	1.0943	0.0161274
cn1282	tropomyosin-related	II. Cytoskeleton	1.08733	1.02382	-0.0661285	1.06817	1.02367	-0.120625	0.886779	1.02004	-0.282221	1.08195	0.995279	-0.124825	0.921236	1.01744	-0.345569	0.641698	1.02908	-0.629202	1.0521	0.979044	-0.142276	1.06987	1.1105	0.0986985	1.02495	1.07619	0.145767
cn4190	tropomyosin-related	II. Cytoskeleton	1.06469	1.04447	0.00276476	1.06716	1.0464	-0.0131895	1.06457	1.05597	0.0425331	1.00051	1.06438	0.145882	0.86081	1.0141	-0.397003	1.02632	1.10206	-0.19726	1.078	1.01761	-0.0191102	1.08274	1.12769	0.0387459	1.09429	1.0422	-0.0608642
GO_drpoolB-CL6385Contig1	tubulin alpha-6 chain	II. Cytoskeleton	1.04016	1.04469	0.0225066	1.07168	1.03142	-0.0571538	0.900831	1.02877	-0.309013	1.06745	0.994002	-0.0232822	1.11187	1.04485	-0.0308451	1.08741	0.937222	0.443817	1.04675	0.982075	-0.0236035	1.07602	1.07935	-0.0539111	1.0765	1.04139	-0.0355888
GO_drs21P0001L12_R_ab1	Tubulin binding cofactor C	II. Cytoskeleton	1.02654	1.02228	0.0992573	1.06903	1.05456	-0.025048	1.0163	0.90678	0.308968	1.08199	0.98954	-0.125771	1.01321	0.941396	0.338731	1.07465	0.80351	0.40601	1.0015	1.07636	0.283089	1.05419	0.94516	0.349254	1.06059	1.03026	-0.15435
cn10164	tubulin folding cofactor	II. Cytoskeleton	1.02644	1.04326	0.0547094	1.05938	1.05707	0.0242835	1.07051	1.05291	0.00864574	1.04228	1.02166	0.00703808	1.106	1.05945	-0.0243425	1.08787	1.12732	0.0524826	0.998569	1.0739	0.123798	1.05902	1.03847	0.213848	1.02819	1.09022	0.106889
cn10165	tubulin folding cofactor	II. Cytoskeleton	1.04431	1.03966	0.0462858	1.0167	0.957708	0.242499	1.0536	1.03708	-0.0550933	1.06705	0.993396	-0.0217759	1.08153	1.0908	0.0301492	1.08961	1.06212	0.133044	1.00003	1.07723	0.202756	1.03054	0.793351	0.505233	1.02522	1.06454	0.183414
SG_SGN-U212036	tubulin-specific chaperone	II. Cytoskeleton	1.02761	1.03965	0.0590775	1.0608	1.04684	0.00291506	1.03704	0.98693	0.186794	1.07244	0.990278	-0.0574336	1.02503	1.05592	0.163277	1.09041	1.0761	0.147114	1.05711	1.04696	-0.0437245	1.07013	1.09808	0.123573	1.02811	1.0895	0.0986239
cn10062	tubulin-specific chaperone	II. Cytoskeleton	1.04237	1.02548	-0.134809	1.06424	1.04285	-0.101594	0.852483	1.01784	-0.336271	0.998871	0.997375	0.291117	0.862898	1.01834	-0.383574	0.726879	1.03449	-0.531939	1.0087	0.990669	-0.288803	1.06648	1.10416	-0.10986	0.934575	1.02675	-0.306307
GO_dr001P0004F07_F_ab1	tubulin-specific chaperone	II. Cytoskeleton	1.00717	0.981307	0.186805	1.03501	1.07158	0.0932522	1.04082	1.03046	0.117275	1.07831	0.995435	-0.149612	1.02112	0.978341	0.315911	1.08066	0.889268	0.331849	0.99511	1.05707	0.0383578	1.06799	1.08641	0.134648	1.02882	1.09156	0.0717139
GO_dr004P0012M23_F_ab1	tubulin-specific chaperone	II. Cytoskeleton	1.09094	1.04344	-0.0237443	1.06231	1.0658	0.0655601	1.03963	1.03371	0.128823	1.01227	1.06258	0.0777422	1.07244	1.03585	-0.167482	1.08707	1.11216	0.080624	1.00128	1.07616	0.185874	1.0814	1.13173	0.0309316	1.08272	1.02878	-0.103068
GO_drpoolB-CL1042Contig1	tubulin-specific chaperone	II. Cytoskeleton	1.02978	0.992347	0.159882	1.03844	1.06785	0.0660217	1.03125	0.977623	0.197549	1.06824	1.018	-0.0340053	1.11654	1.05768	-0.0408752	1.08593	1.10223	0.100096	1.05439	1.01367	-0.0223605	1.04755	1.08524	-0.132206	1.03768	1.09262	0.053269
GO_dr001P0013H21_F_ab1	tubulin-tyrosine ligase	II. Cytoskeleton	1.04745	1.03935	0.0733452	1.02804	1.07229	0.10727	1.03957	0.970449	0.213942	1.06723	1.04016	0.0340203	1.0059	0.576557	0.735112	1.0243	0.534191	0.749937	1.01176	1.07176	0.0223786	1.0818	1.11032	0.0479471	1.02469	1.08839	0.120921
GO_drpoolB-CL182Contig1	villin	II. Cytoskeleton	1.05297	1.04505	0.00460829	1.05879	1.02357	-0.148116	1.07378	1.05396	0.0121991	1.00086	1.05783	0.182369	1.07094	1.02415	-0.186974	1.09786	1.11372	-0.0497359	0.992947	1.05859	0.0479316	1.06878	1.10184	0.0989235	1.05715	1.02863	-0.191927
GO_drpoolB-CL182Contig2	villin	II. Cytoskeleton	1.02209	1.02229	0.113958	1.01176	1.01776	-0.239675	1.06798	1.05463	0.0221186	1.04351	1.02135	-0.00235516	1.06257	1.02299	-0.18381	0.893888	1.07135	-0.343683	1.00691	1.05627	0.065961	0.733144	1.01203	-0.54457	1.08002	1.02882	-0.127078
GO_drpoolB-CL7658Contig1	villin	II. Cytoskeleton	1.0206	1.0226	0.130359	1.07862	1.03252	-0.0761491	1.03547	0.978216	0.211833	1.00087	1.05406	0.225105	1.0082	0.739049	0.542082	1.10306	1.12781	0.035221	0.997104	1.07916	0.0947471	1.03644	1.12903	-0.0690271	1.02969	1.08866	0.0959083
cn5128	ABC transporter	IIIa. Membrane transport	1.01308	0.981204	0.186165	1.06835	1.06567	0.0404795	1.07134	1.05443	0.012985	1.00396	0.954129	0.352136	1.0891	1.09125	0.0422141	0.869765	1.06882	-0.382619	1.07844	1.06524	0.00897059	0.774577	1.01673	-0.467252	0.896579	1.02491	-0.332613
cn5690	ABC transporter	IIIa. Membrane transport	1.093	1.02409	-0.0520981	1.07337	1.05871	-0.0760227	1.03602	0.960007	0.206057	1.00681	1.06225	0.132982	1.11239	1.08933	0.00283413	0.959979	1.07829	-0.249772	1.01998	0.989552	-0.283851	1.01653	1.06907	-0.156298	1.03056	1.02885	-0.229193
cn6547	ABC transporter	IIIa. Membrane transport	1.03969	1.044	0.0544711	1.05621	1.07145	0.0780907	1.03968	0.95764	0.193417	1.02077	1.06184	0.108826	1.01166	0.872307	0.469932	1.07489	0.863079	0.351947	1.00903	0.98938	0.480769	1.05474	0.983519	0.300917	1.01804	0.866055	0.400937
cn8714	ABC transporter	IIIa. Membrane transport	0.995759	0.896075	-0.219997	0.982691	1.03255	-0.295777	0.859255	0.686679	0.630014	1.02654	0.300223	0.258982	0.40268	1.00724	-1.10684	0.464354	1.03803	-1.03455	0.883624	0.979727	-0.702397	0.738878	1.10565	-0.474847	0.549747	1.04964	-0.737691
GO_drpoolB-CL4114Contig1	ABC transporter	IIIa. Membrane transport	1.08762	1.04168	-0.0127212	1.05497	1.06186	0.0268957	1.03613	0.991219	0.169031	1.0765	0.989787	-0.0967859	1.10472	1.06898	0.0173038	1.08846	1.11487	0.0867883	1.07003	0.978397	-0.0571351	1.06978	1.12504	0.0515894	1.02945	1.09293	0.0702029
GO_drpoolB-CL6227Contig1	ABC transporter	IIIa. Membrane transport	1.01615	1.02588	0.0946027	1.07186	1.03748	-0.0556877	1.03844	1.00878	0.160957	1.06366	1.0152	-0.00604059	1.10596	1.07493	-0.00780022	1.07425	1.09842	-0.106755	0.99337	1.07869	0.215246	1.06924	1.11165	0.0899793	1.04144	1.093	0.0603356
cn6570	ABC transporter	IIIa. Membrane transport	1.0647	1.04727	-0.0643751	1.01439	0.869009	0.393682	1.01478	0.79702	0.403277	1.07533	1.06452	-0.0694229	1.01096	0.933475	0.357943	1.10407	1.03341	0.13663	1.07698	1.06607	-0.102185	1.03948	0.871349	0.465076	1.0832	1.0391	-0.117456
GO_drpoolB-CL4326Contig1	ABC transporter	IIIa. Membrane transport	1.00192	0.639613	0.699233	0.774412	1.01726	-0.516056	0.69465	1.00872	-0.577962	0.0455357	1.00163	-1.86058	1.07145	1.07642	-0.082968	0.541238	1.06693	-0.655231	0.993112	1.07516	0.304693	1.03912	0.764438	0.595838	1.08796	0.607863	0.704692
cn4993	ABC transporter family	IIIa. Membrane transport	1.00162	0.763855	0.428254	1.07858	1.04737	-0.0640757	1.07076	1.03977	0.0893323	1.01861	1.06537	0.0926924	1.00946	0.951078	0.331783	1.08685	1.06733	0.150888	0.994354	1.06524	0.0824995	1.03868	0.881488	0.414197	1.0645	1.0965	0.0185822
cn7926	ABC transporter family	IIIa. Membrane transport	1.08796	1.023	-0.063514	1.04477	1.06611	0.0460057	1.06567	1.05826	0.0282079	1.03748	1.00023	-0.208442	1.04043	1.09017	0.0705939	1.0893	1.0535	0.167842	0.99303	1.07302	0.0925738	1.06306	1.05947	0.172849	1.03899	1.09159	0.0644144
cn8501	ABC transporter family	IIIa. Membrane transport	1.09627	1.04447	-0.0627383	1.06882	1.05534	-0.0157709	1.07057	1.0492	0.0942938	0.999457	1.06373	0.138345	0.914245	1.02259	-0.336708	0.780837	1.04236	-0.46685	1.00028	1.07312	0.0855043	0.928623	1.053	-0.263052	1.09073	1.08769	-0.0152247
cn8502	ABC transporter family	IIIa. Membrane transport	0.694705	1.01136	-0.582211	1.0089	0.77715	0.403506	1.02822	0.939735	0.272193	0.978552	0.991508	-0.302111	0.381111	1.0207	-0.777795	0.412402	1.01749	-1.06812	1.03124	0.980018	-0.32748	0.62868	1.01115	-0.661975	1.03532	1.08779	-0.182411
cn8783	ABC transporter family	IIIa. Membrane transport	1.0869	1.02377	-0.0537156	1.07776	1.04571	-0.0922228	1.05839	1.03552	-0.0658538	1.0035	1.06523	0.107933	1.00978	0.905954	0.400055	1.07595	0.83813	0.406638	1.01582	0.98944	-0.359287	1.069	1.1057	0.0990051	0.949123	1.02855	-0.302492
GO_dr001P0003K12_F_ab1	ABC transporter family	IIIa. Membrane transport	1.0059	0.859802	0.375436	1.06474	1.06673	-0.118292	1.05082	1.05697	0.066718	0.998925	1.0236	0.36522	1.11213	0.813397	0.760837	1.08877	1.09886	0.132454	0.956317	0.980156	-0.623629	1.06942	0.937069	0.430126	0.2105	1.01093	-1.82247
GO_dr001P0010A01_F_ab1	ABC transporter family	IIIa. Membrane transport	0.994911	1.03174	-0.185791	1.05464	1.06576	0.0444589	1.03522	0.932719	0.259755	1.01211	0.997534	-0.253491	1.03126	1.07503	0.126178	1.08984	1.05586	0.162823	1.07775	1.03585	-0.0265664	1.06982	1.09958	0.106316	1.02536	1.03067	-0.211208
GO_drpoolB-CL2150Contig1	ABC transporter family	IIIa. Membrane transport	1.01748	1.03061	-0.165395	1.07348	1.04118	-0.120215	0.919924	1.04868	-0.00657355	1.03679	0.998729	-0.218564	1.10409	0.93188	0.361206	1.10002	0.85189	0.409994	1.06192	1.07586	0.289759	1.06934	0.963087	0.41241	0.534933	1.02632	-0.973348
GO_drpoolB-CL8042Contig1	ABC transporter family	IIIa. Membrane transport	0.884774	1.02574	-0.32067	0.781283	1.01447	-0.429122	0.697382	1.01463	-0.678342	1.06692	1.05077	-0.165371	1.05173	1.02289	-0.194637	0.916905	1.07125	-0.307337	1.00537	1.05757	0.100194	0.771917	1.01609	-0.504919	0.883548	1.08643	-0.292948
GO_drpoolB-CL814Contig1	ABC transporter family	IIIa. Membrane transport	1.07533	1.02329	-0.117705	1.01997	1.02604	0.169361	1.06439	1.05672	-0.0228805	1.06558	1.05607	0.0148693	1.04631	1.0237	-0.205804	0.990615	1.08659	-0.204007	0.997462	1.07584	0.143613	1.08274	1.08692	0.1528	1.02518	1.0559	0.20142
GO_drpoolB-CL8291Contig1	ABC transporter family	IIIa. Membrane transport	1.08413	1.04858	-0.0260463	1.06871	1.06249	-0.00244498	1.06627	1.05651	0.0492405	1.00079	1.03255	0.255235	1.06687	1.05026	0.145499	0.913308	1.07292	-0.304193	1.07545	1.07523	0.0712803	0.883506	1.10419	-0.299757	1.0658	1.08569	0.0843864
GO_drpoolB-CL8456Contig1	ABC transporter family	IIIa. Membrane transport	0.747078	1.04145	-0.57186	1.01771	0.456924	1.03508	0.872533	1.03536	-0.344276	0.911567	0.999719	-0.475297	1.11731	1.04517	-0.0599134	0.992595	1.11811	-0.314611	1.00889	0.922835	0.622387	1.07948	1.11564	0.0124251	1.04074	1.04041	0.207023
GO_drpoolB-CL8943Contig1	ABC transporter family	IIIa. Membrane transport	0.265609	1.00463	-0.995899	1.01775	0.415659	1.11415	0.985736	0.889783	0.33422	0.932503	0.997138	-0.408971	0.533019	1.02281	-1.01579	0.65699	1.08745	-0.718234	1.00715	0.71703	0.8374	1.0515	0.530028	1.09442	0.793995	1.02909	-0.591893
GO_drpoolB-CL9612Contig1	ABC transporter family	IIIa. Membrane transport	1.01835	0.997387	0.180282	1.08068	0.994407	0.0963465	1.04096	0.556421	1.23788	1.07293	1.05896	-0.00232702	1.11144	1.0888	-0.0113887	1.099	1.11693	0.00384673	1.0634	0.978243	-0.182385	1.0683	1.10533	-0.0714908	0.830162	1.02964	-0.487237
GO_drs12P0004F03_F_ab1	ABC transporter family	IIIa. Membrane transport	1.06674	1.04612	0.0110833	1.06914	1.03917	-0.122287	0.740061	1.02669	-0.650509	0.999442	1.0654	0.166734	1.10299	1.02805	-0.103198	1.10021	1.12049	0.00207904	0.993305	1.06419	0.113509	0.846131	1.02182	-0.414499	0.968205	1.09549	-0.227904
GO_drs12P0004F03_R_ab1	ABC transporter family	IIIa. Membrane transport	0.970886	1.03821	-0.165098	0.730873	1.02131	-0.406642	0.877545	1.03146	-0.423034	1.00978	0.989091	-0.274966	1.10133	1.08964	-0.0529292	1.04212	1.09525	-0.151297	1.00316	1.07345	0.142354	0.694883	1.01072	-0.600767	1.00679	1.05575	-0.0832322
cn4221	ABC transporter family protein	IIIa. Membrane transport	1.07111	1.02731	-0.109093	1.07	1.02256	-0.129231	1.06154	1.04934	-0.0664245	0.999351	1.06406	0.155969	1.08466	1.02496	-0.150009	0.853969	1.05194	-0.384945	1.0217	1.05286	0.0627897	1.02246	1.05331	-0.149404	0.934453	1.02861	-0.334134
cn4333	ABC transporter family protein	IIIa. Membrane transport	1.09394	1.02391	-0.0544756	1.07235	1.04721	-0.0444261	1.04285	0.995516	0.142843	1.00203	1.0372	0.235261	1.10143	1.03551	-0.120934	0.835279	1.05624	-0.3958	1.07241	1.00917	-0.0311233	0.886545	1.02325	-0.344501	0.948887	1.02886	-0.302374
DW177154_1	ABC transporter family protein	IIIa. Membrane transport	1.0203	1.02267	0.108384	1.0795	1.0281	-0.0810137	0.959961	1.02509	-0.185601	1.06832	0.991628	-0.0561322	1.04193	1.08835	0.0458921	1.09735	1.13395	0.0174252	1.03493	1.01513	0.00279292	1.07702	1.13147	0.0287913	1.06546	1.05858	-0.00174125
GO_drpoolB-CL1681Contig1	ABC transporter family protein	IIIa. Membrane transport	1.01441	1.01414	0.113039	1.0706	1.0426	-0.0467467	1.03779	1.03537	0.115856	1.04178	1.02649	0.00540758	1.01728	1.01822	0.243855	1.1033	1.1174	-0.00504911	1.06633	1.04784	0.0448584	0.907206	1.02704	-0.311202	0.78191	1.02024	-0.431961
GO_drpoolB-CL2709Contig1	ABC transporter family protein	IIIa. Membrane transport	1.05474	1.04421	0.0503916	1.01764	0.945964	0.262255	0.935109	1.03695	-0.227758	0.999775	0.989965	0.308753	1.03304	1.05263	0.174758	1.08982	0.981779	0.210607	0.996689	1.05908	0.417471	1.07521	1.13086	0.0448985	1.08066	1.04235	-0.0907296
GO_drpoolB-CL6862Contig1	ABC transporter family protein	IIIa. Membrane transport	1.00627	0.842227	0.537302	1.01182	0.682992	0.504398	1.04065	0.991362	0.159802	0.721866	1.00703	-0.514975	1.03346	0.697173	0.569055	0.94887	1.13593	-0.353364	1.04948	1.07119	-0.190705	1.08361	1.05942	0.123854	0.852476	1.0292	-0.409555
GO_drs13P0028L13_R_ab1	ABC transporter family protein	IIIa. Membrane transport	1.08998	1.04507	-0.0302853	1.00047	1.03624	-0.313246	0.853384	1.03007	-0.391816	1.06721	0.996543	-0.139634	1.11102	1.08977	-0.0351007	0.868249	1.08627	-0.393568	1.00747	0.966454	0.574388	1.06927	1.12763	0.0473847	1.03634	1.05543	-0.15151
cn6377	ABC transporter family, cholesterol/phospholipid flippase	IIIa. Membrane transport	0.923131	1.04324	-0.191345	0.554668	1.0168	-0.792051	1.04052	1.03645	-0.105981	0.998683	1.06568	0.152985	1.01968	0.643186	0.66653	0.911474	0.791435	0.308262	0.470793	1.00043	-1.43497	0.483837	1.09328	-1.76715	1.02546	1.03023	-0.219971
GO_drpoolB-CL7684Contig1	ABC transporter family, cholesterol/phospholipid flippase	IIIa. Membrane transport	0.710976	1.01663	-0.608747	0.869041	1.02376	-0.351769	0.661063	1.01356	-0.752702	0.999136	0.944141	0.375481	0.95903	1.01979	-0.313245	1.01972	1.08869	-0.1794	1.07771	1.07765	0.206119	0.626335	1.0087	-0.686198	0.455995	1.00982	-0.744647
GO_drpoolB-CL9088Contig1	ABC transporter family, cholesterol/phospholipid flippase	IIIa. Membrane transport	1.05584	1.0483	0.0212465	0.703498	1.02376	-0.44328	1.05141	1.0336	0.105062	0.0730137	1.00166	-1.67479	1.06022	1.08861	0.0659839	0.95532	1.08465	-0.262556	0.992907	1.05684	0.070081	1.08196	1.12844	0.00913157	0.991807	1.0291	-0.258762
cn10361	ABC transporter protein	IIIa. Membrane transport	1.09532	1.0273	-0.0397849	1.07259	1.05654	-0.0599432	0.645722	1.04587	-1.87602	0.99919	1.05797	0.207753	0.766899	1.02205	-0.581275	1.10274	1.12638	-0.0156506	1.07354	0.945049	0.665377	0.674252	1.02287	-0.996573	0.507893	1.02903	-0.920755
cn10362	ABC transporter protein	IIIa. Membrane transport	1.07542	1.04509	-0.00701599	1.04561	1.0274	-0.166278	1.03406	0.977182	0.19748	1.02367	1.04306	0.0368696	1.03959	1.05303	0.148626	1.08687	1.12613	0.0593391	1.03813	1.0578	0.0927647	0.914119	1.03432	-0.302759	0.94582	1.02876	-0.285588
cn10364	ABC transporter protein	IIIa. Membrane transport	1.05244	1.01169	-0.0142685	1.05512	1.02375	-0.158172	1.03927	0.794455	0.389445	1.07731	1.06439	-0.0466585	0.752639	1.0231	-0.646225	0.883408	1.11334	-0.264861	0.90534	0.985985	-0.560255	0.738167	1.10429	-0.442779	0.960482	1.04505	-0.324701
cn4687	ABC transporter protein	IIIa. Membrane transport	1.05582	1.03598	0.0600098	1.02831	1.0375	-0.170367	1.03443	0.988005	0.174434	1.01554	1.06229	0.0659874	1.07762	1.0567	-0.122625	1.0864	1.10987	-0.0694972	1.00869	1.06535	0.0710149	1.08268	1.11574	0.0200316	0.991023	1.02932	-0.219033
cn5619	ABC transporter protein	IIIa. Membrane transport	1.01306	0.891793	0.448829	1.07713	1.02364	-0.106333	0.907598	1.04026	-0.332028	1.0654	1.06264	0.0563401	1.04604	1.02434	-0.208422	1.10266	1.11288	-0.0253515	1.05134	0.978792	-0.0269615	1.06817	1.06295	-0.0747179	1.08875	1.02967	-0.0807736
cn628	ABC transporter protein	IIIa. Membrane transport	1.07609	0.810946	0.232992	1.02161	0.337232	0.909344	0.908683	1.01996	-0.254317	1.05912	1.06474	-0.172982	1.08309	0.826798	0.500397	0.681224	1.06202	-0.499287	0.63565	0.990629	-1.14799	0.974276	0.854471	-0.137509	1.05837	0.780018	0.382403
cn629	ABC transporter protein	IIIa. Membrane transport	0.983305	1.0419	-0.245935	0.259064	1.03287	-0.744459	1.01197	0.661908	0.626284	0.742429	0.990298	-0.620066	0.867367	1.04968	-0.615183	1.10406	0.711271	0.534922	0.994119	0.718786	0.729789	1.0423	1.128	-0.101299	0.596563	1.04569	-0.637921
cn673	ABC transporter protein	IIIa. Membrane transport	1.01083	0.973939	0.216337	1.06658	1.04682	-0.00973114	1.03704	0.999401	0.174059	1.04842	1.04045	0.0236644	1.09851	1.07482	0.0855286	1.08444	1.12028	0.0788117	1.00396	1.05609	0.0266316	1.08154	1.10679	-0.0123241	1.05915	1.0837	0.0231465
cn7945	ABC transporter protein	IIIa. Membrane transport	1.09429	1.04078	-0.0344717	1.03941	1.05383	0.111233	1.04926	1.03568	-0.0693081	1.0075	1.04359	0.0399566	1.02043	0.990719	0.295055	1.0378	0.621245	0.632574	0.998061	1.01941	0.324988	1.06136	1.10578	-0.062441	1.02464	1.06507	0.180389
cn9146	ABC transporter protein	IIIa. Membrane transport	1.02487	1.02984	0.0871449	1.03972	1.0627	0.03894	1.04385	1.05929	0.0603275	1.08411	0.989339	-0.118216	1.10416	1.09165	-0.0111839	1.08542	1.13622	0.0254584	1.06283	1.05735	0.0744103	1.07937	1.10414	-0.0290565	1.0307	1.09328	0.0628828
cn9858	ABC transporter protein	IIIa. Membrane transport	1.01875	0.99357	0.163066	1.06742	1.05979	0.0894436	1.04573	0.971403	0.152923	1.00981	1.06343	0.130552	1.00614	0.575533	0.764435	1.00877	0.36392	1.10184	1.07688	1.0577	0.00324395	1.02842	0.713949	0.603158	1.02767	1.04539	0.233567
DY395766_1	ABC transporter protein	IIIa. Membrane transport	1.0145	1.02224	0.0966749	1.08217	1.02475	-0.0947845	1.0674	1.03959	-0.0323318	0.999776	1.06167	0.0889058	1.02893	1.07652	0.102533	1.08781	1.13133	0.0550113	0.994898	1.07426	0.199319	1.04048	1.06863	-0.131947	0.945644	1.0284	-0.305465
GO_dr004P0011O20_F_ab1	ABC transporter protein	IIIa. Membrane transport	1.02222	1.03717	0.0800438	1.04336	1.01808	-0.186987	0.983844	1.02989	-0.180216	1.00092	1.05649	0.18169	1.04354	1.08382	0.101947	1.08748	1.12302	0.0835375	1.07674	0.979481	-0.0951309	0.894812	1.02395	-0.342212	0.896803	1.02419	-0.334059
GO_drpoolB-CL2718Contig1	ABC transporter protein	IIIa. Membrane transport	1.02704	1.04347	0.0572329	1.01759	1.0466	0.153666	1.06413	1.00391	0.0361256	0.999435	0.948591	0.45632	1.02125	0.885383	0.419678	0.914344	0.713187	0.310416	1.0076	0.684906	0.865333	1.04674	0.753987	0.51842	1.02373	1.04256	-0.299703
GO_drpoolB-CL530Contig2	ABC transporter protein	IIIa. Membrane transport	0.997668	1.03157	-0.193859	1.07858	1.03582	-0.0997566	1.04818	1.05087	0.0975123	1.06735	1.0159	-0.0421358	1.07934	1.02785	-0.183702	1.05691	1.09412	-0.138253	1.06355	0.9907	-0.0334003	1.06313	1.04709	0.190712	1.01473	1.02917	-0.242601
GO_drpoolB-CL6628Contig1	ABC transporter protein	IIIa. Membrane transport	0.743633	1.02573	-0.479496	1.06912	1.06343	-0.0840763	0.800104	1.06142	-0.431666	1.02922	0.990093	-0.270764	0.983437	1.02115	-0.289496	0.976759	1.09304	-0.237934	0.99925	1.07984	0.223161	0.840672	1.02727	-0.44299	1.01596	1.03504	-0.0418375
GO_drpoolB-CL8559Contig1	ABC transporter protein	IIIa. Membrane transport	1.08979	1.04394	-0.0377196	0.956754	1.03751	-0.328755	0.550034	1.00582	-0.817997	1.01479	1.06534	0.0967189	1.0405	0.954462	0.223596	0.836755	1.09657	-0.458643	1.07683	1.07985	0.057185	1.0574	0.366582	0.838719	1.04589	0.763129	0.48654
GO_drpoolB-CL9626Contig1	ABC transporter protein	IIIa. Membrane transport	0.91794	1.0449	-0.319462	1.01136	1.02074	0.0208109	1.03939	0.387514	1.14974	0.859369	0.846301	0.0236535	0.337047	1.01384	-1.09886	0.242323	1.01121	-1.37404	1.03499	1.06026	-0.226154	1.07943	0.865078	0.240932	0.541267	1.05879	-0.656914
GO_drpoolB-CL9786Contig1	ABC transporter protein	IIIa. Membrane transport	1.00447	0.948586	0.23586	1.03262	1.06913	0.0898506	1.07262	1.05693	0.0234866	1.07694	0.990117	-0.151781	1.02464	1.0226	0.239665	1.0901	1.06093	0.167348	0.996807	1.07156	0.126104	1.08145	1.1085	-0.0055761	1.03846	1.09245	0.0719303
GO_dr001P0012K15_F_ab1	Acetate transporter	IIIa. Membrane transport	1.03099	0.963984	0.348413	1.07643	1.04729	-0.184562	1.04138	1.03259	-0.0789826	1.07424	0.989281	-0.0839904	0.371592	1.01454	-1.5941	1.10179	1.11362	-0.0243589	0.743305	0.981654	-1.28862	1.07412	1.12646	0.0257451	0.348084	1.02908	-1.77768
cn1556	adenine nucleotide translocator	IIIa. Membrane transport	1.00485	0.957613	0.224657	1.02549	1.06756	0.0863724	1.06285	1.05405	0.0225257	1.07468	0.989295	-0.0860982	1.04455	1.08997	0.0702333	1.08945	1.11	0.108005	1.05434	0.994973	-0.0307732	1.06881	1.07412	-0.0841973	1.02489	1.08863	0.116128
GO_drs12P0005O08_R_ab1	Adenosine 3'-phospho 5'-phosphosulfate transporter	IIIa. Membrane transport	1.05557	1.00747	0.119785	1.0535	1.06649	0.0527909	1.02915	0.911054	0.31032	1.01054	1.06475	0.116274	1.07559	1.08414	0.031857	1.08752	0.980946	0.171583	1.00258	1.07632	0.282769	1.0688	1.10445	0.116901	1.02491	1.07421	0.151389
cn10132	ADP,ATP carrier protein 1, mitochondrial	IIIa. Membrane transport	0.871425	1.03348	-0.638452	1.06664	1.04729	-0.168893	1.06959	1.05383	-0.021616	1.01274	1.04228	0.0430598	0.862014	1.02808	-0.598029	1.08774	0.677243	0.843301	1.00752	0.898021	0.644514	1.0366	1.04499	0.181078	0.991016	1.06113	-0.327768
cn10133	ADP,ATP carrier protein 1, mitochondrial	IIIa. Membrane transport	1.00165	0.780031	0.465213	1.01343	0.762115	0.469451	1.07059	1.05469	0.0148633	1.07727	0.991663	-0.132462	1.02958	0.950218	0.280644	1.07332	0.668899	0.56528	1.00913	0.985464	-0.289736	0.932366	1.0991	0.0168855	1.01797	0.829151	0.442493
cn10134	ADP,ATP carrier protein 1, mitochondrial	IIIa. Membrane transport	1.00367	0.816877	0.40549	1.01533	0.869444	0.338278	0.828334	1.02372	-0.3919	1.05171	1.02593	-0.192909	1.01982	0.82797	0.500773	1.06089	0.715149	0.50547	1.03219	1.07656	0.211581	1.02831	1.11882	-0.0259584	1.03428	1.06745	0.15633
cn1943	ADP,ATP carrier protein 1, mitochondrial	IIIa. Membrane transport	1.00342	0.597725	0.961387	0.938945	1.01772	-0.33792	0.908596	1.05017	-0.156449	1.08091	0.89101	0.304053	1.11256	1.02501	-0.0143445	1.06902	0.590581	0.832897	1.07765	1.07738	0.301261	0.903143	1.0706	-0.624873	0.995579	1.09221	-0.188256
cn1944	ADP,ATP carrier protein 1, mitochondrial	IIIa. Membrane transport	1.04967	1.04187	0.0532171	1.07123	1.04085	-0.0494478	1.03733	1.01237	0.159985	1.07604	0.990306	-0.0828778	1.09363	1.08999	0.0536169	1.08469	1.1101	-0.0628842	1.06252	0.98036	-0.1335	0.843982	1.01911	-0.390787	1.08087	1.0377	-0.081796
cn1950	ADP,ATP carrier protein 1, mitochondrial	IIIa. Membrane transport	1.00379	0.830601	0.399528	1.06773	1.04049	-0.0255668	1.04031	1.05073	0.103728	1.06865	1.05595	0.014443	1.06055	1.08317	0.0960563	1.09054	0.796371	0.346302	1.05852	0.981675	-0.162827	0.823992	1.02951	-0.416369	1.06482	1.07662	0.0944104
cn1951	ADP,ATP carrier protein 1, mitochondrial	IIIa. Membrane transport	0.853766	1.02591	-0.132786	1.055	1.01885	-0.160674	1.01691	0.452781	0.944252	1.03486	0.727926	0.437755	0.243278	1.00918	-1.29503	1.08349	0.664109	0.298955	1.06734	0.840514	0.198745	1.04074	1.07142	0.0177115	0.946527	1.07935	-0.209737
cn1953	ADP,ATP carrier protein 1, mitochondrial	IIIa. Membrane transport	1.06955	1.04463	0.0338024	1.01928	1.02634	0.163342	1.04564	1.04939	0.101252	1.07254	0.989867	-0.0709894	1.01392	0.976863	0.307169	1.06904	0.824561	0.406686	1.07726	0.980395	-0.140753	1.07209	1.11292	-0.0217101	1.05842	1.07446	0.0137818
cn2166	ADP,ATP carrier protein 1, mitochondrial	IIIa. Membrane transport	1.0036	0.909932	0.275097	1.06053	1.04747	-0.00265289	1.04898	1.04899	0.105893	1.06842	1.01907	-0.0113847	1.09561	1.06665	0.00562313	1.08738	1.13549	0.0392412	1.0774	0.978376	-0.0610706	1.07941	1.10418	-0.0316995	1.03751	1.09296	0.0648963
cn6657	ADP,ATP carrier protein 1, mitochondrial	IIIa. Membrane transport	1.07831	1.04486	-0.0299718	0.837231	1.01763	-0.3768	1.07318	1.05109	0.00839938	1.00554	1.03714	0.200801	1.06824	1.03272	-0.15522	0.712962	1.03389	-0.576497	1.03089	0.99829	-0.224849	0.647124	1.00916	-0.674764	0.744556	1.02378	-0.491727
GO_dr001P0008B22_F_ab1	ADP,ATP carrier protein 1, mitochondrial	IIIa. Membrane transport	1.07151	1.04504	0.0054753	1.05462	1.06611	0.0314917	1.07025	1.0594	0.0297195	1.06811	0.995625	-0.0519953	1.09471	1.0276	-0.116929	1.09528	1.12432	0.0381329	1.05261	1.0661	0.104559	1.08303	1.11401	0.0607769	1.03638	1.08775	0.105897
GO_dr004P0020I20_F_ab1	ADP,ATP carrier protein 1, mitochondrial	IIIa. Membrane transport	1.01237	1.00296	0.148283	1.01009	0.88949	0.308947	1.06473	1.05424	0.0203758	1.07481	0.989728	-0.077975	1.01171	0.904261	0.41274	1.05911	0.768397	0.445651	1.00415	1.07662	0.214407	1.06566	1.06747	0.167112	1.07112	1.08736	0.00361449
cn9489	aluminum tolerance-related ABC transporter	IIIa. Membrane transport	1.08529	1.02095	0.0680045	1.06769	0.985222	0.172315	1.03089	0.885914	0.358317	1.07431	0.989606	-0.0886485	1.06508	1.04121	-0.1406	0.726922	1.03512	-0.533418	1.07588	0.980447	-0.0754612	0.522225	1.00896	-0.817703	1.08999	1.07822	-0.0874744
cn7459	ALUMINUM-ACTIVATED MALATE TRANSPORTER	IIIa. Membrane transport	1.0657	1.02556	-0.119285	1.0759	1.02459	-0.116759	0.981489	1.02793	-0.158292	0.999405	1.06446	0.123796	0.874014	1.01872	-0.379758	0.616928	1.02325	-0.661869	1.03119	0.980736	-0.274572	0.864141	1.02286	-0.388154	1.03112	1.0882	0.0900606
GO_dr004P0004E23_F_ab1	ALUMINUM-ACTIVATED MALATE TRANSPORTER	IIIa. Membrane transport	1.01637	1.01454	0.109659	1.07881	1.03202	-0.105878	1.06923	1.05062	-0.000328206	0.999232	1.06261	0.162141	1.04222	1.07455	0.117582	1.07172	1.09634	-0.103991	0.997772	1.07411	0.14413	0.931803	1.04606	-0.291091	1.05982	1.09635	0.0323258
GO_drpoolB-CL4631Contig1	ALUMINUM-ACTIVATED MALATE TRANSPORTER	IIIa. Membrane transport	1.09353	1.02346	-0.0464764	1.04678	1.02249	-0.187568	1.03978	1.04205	0.115611	1.00735	1.05684	0.0635471	1.01269	1.0272	-0.248359	0.718752	1.03315	-0.548277	0.970164	0.992681	-0.356705	0.779649	1.01421	-0.474886	1.06896	1.0821	-0.00134371
GO_drpoolB-CL6709Contig1	amino acid permease	IIIa. Membrane transport	1.09079	0.871719	0.354733	0.649174	1.01352	-0.562524	0.881508	1.05702	-0.249538	1.00421	0.343424	1.05592	1.08113	1.09184	-0.0780501	1.01606	0.631848	-0.0122026	0.979635	1.0569	-0.383021	1.06112	0.644486	-0.0124186	1.04833	0.995215	0.207691
GO_drpoolB-CL8123Contig1	amino acid permease	IIIa. Membrane transport	1.00218	0.805232	0.399594	1.06894	1.06717	0.00330764	0.796844	1.02307	-0.383351	1.00503	0.628288	0.654715	1.09014	1.05712	-0.239228	0.806954	1.05861	-0.448331	0.996726	1.07831	0.210437	1.06365	1.1276	0.0321869	1.06871	1.05298	-0.0266813
cn3538	amino acid transporter	IIIa. Membrane transport	1.08728	1.02309	-0.0609973	1.02299	1.07218	0.107347	0.944669	1.02988	-0.260915	1.04244	1.04022	0.0209556	1.07955	1.02828	-0.197836	1.09605	1.1341	-0.0227595	1.00928	0.859314	0.711907	1.07606	1.07309	0.165321	1.02241	0.989977	0.295695
cn3539	amino acid transporter	IIIa. Membrane transport	1.08267	1.02361	-0.0761326	1.07845	1.039	-0.0697703	1.04268	1.05509	0.0764432	1.07954	0.990287	-0.0970267	1.11278	1.03513	-0.0822375	1.09344	1.10319	-0.0678106	1.00228	1.06054	0.382804	1.0385	1.05856	-0.143297	1.02282	0.905081	0.368017
cn3571	amino acid transporter	IIIa. Membrane transport	0.949751	1.04348	-0.154499	1.06673	1.05766	-0.0066436	0.778827	1.03519	-0.475902	0.753293	0.995937	-0.561389	1.10396	1.07519	0.13433	1.08577	0.928067	0.278825	1.07812	1.05631	0.0672407	1.03656	1.05587	-0.127743	1.02297	1.03037	0.244958
cn457	amino acid transporter	IIIa. Membrane transport	1.08519	1.04287	-0.0172254	1.07823	1.04597	-0.0807254	1.04274	1.04719	0.0908015	1.08243	0.9895	-0.125731	1.11398	1.09164	0.0210361	1.10295	1.13424	0.0173143	1.01447	1.07438	0.26867	0.956536	1.04006	-0.246925	1.02422	1.00592	0.284829
cn458	amino acid transporter	IIIa. Membrane transport	1.06822	1.02794	-0.107398	0.998387	1.02137	-0.232173	1.01895	0.925536	0.272929	1.07849	0.991039	-0.0873414	1.10614	1.04728	0.11466	0.995443	1.0863	-0.210647	1.01546	1.04363	0.434934	0.890832	1.02779	-0.328441	1.02307	0.96888	0.323832
cn5364	amino acid transporter	IIIa. Membrane transport	1.08664	1.0246	-0.0762148	0.784395	1.01089	-0.434148	0.740754	1.00774	-0.49845	1.06873	1.01515	-0.0278386	0.849842	1.02215	-0.440992	0.587141	1.02014	-0.706332	0.997004	1.07213	0.300479	1.07543	1.09245	0.115295	1.01714	0.664894	0.607
cn5524	amino acid transporter	IIIa. Membrane transport	1.01433	0.987596	0.177241	1.08132	1.05765	-0.0603778	1.06866	1.05424	0.0204889	1.04345	1.06534	0.0598353	1.02559	1.06245	0.147921	1.02594	1.09267	-0.170879	1.07734	1.07842	0.180579	1.08272	1.09289	0.105111	0.837543	1.02347	-0.382127
cn6221	amino acid transporter	IIIa. Membrane transport	1.09522	1.0348	-0.0458879	1.01777	0.886314	0.379889	0.968871	1.03146	-0.244113	1.02596	1.06505	0.111963	1.10363	1.09181	0.00905125	1.08849	0.851919	0.339825	0.985364	0.977768	-0.412493	1.08076	0.858853	0.326711	1.08039	1.03243	-0.126895
cn7806	amino acid transporter	IIIa. Membrane transport	1.08763	1.04436	0.01035	1.04336	0.94609	0.251687	1.04883	1.06071	-0.0417026	1.07308	1.0605	0.0841595	1.03782	1.04179	0.204626	1.07878	0.91858	0.29577	0.996122	1.07184	0.0908745	1.08249	1.11552	0.0734565	1.02421	1.03387	0.221457
DC239975_1	amino acid transporter	IIIa. Membrane transport	1.04819	1.04622	0.036564	1.0649	0.890595	0.31229	0.979096	0.926335	0.221792	1.08276	1.055	-0.0700539	1.11064	0.998181	0.235189	1.01827	0.370558	1.19624	1.03078	1.05028	-0.238111	0.787019	1.13117	-0.762518	0.875374	1.02901	-0.312165
DY396019_1	amino acid transporter	IIIa. Membrane transport	1.0516	1.04459	0.00631046	1.04536	1.06687	0.0800414	1.04274	1.06154	0.0642172	1.02341	1.02469	0.0182086	1.09008	1.02464	-0.131919	0.735355	1.10598	-0.983468	1.0735	0.983556	-0.0924425	0.720917	1.02274	-0.688457	1.0682	1.04422	-0.0281331
GO_dr001P0017F14_F_ab1	amino acid transporter	IIIa. Membrane transport	0.970307	1.026	-0.200432	0.874344	1.01397	-0.366727	0.940721	1.03054	-0.241096	1.00097	1.05911	0.18746	0.791373	1.01874	-0.451021	0.892769	1.08127	-0.338398	1.00957	0.988854	0.498058	1.05706	0.892855	0.416639	1.03658	1.08996	0.095968
GO_dr001P0017H18_F_ab1	amino acid transporter	IIIa. Membrane transport	1.02949	1.0029	0.132938	1.06167	1.06721	0.0360597	1.01721	0.911274	0.310869	1.06729	1.04176	0.0113734	1.04109	1.05525	0.118931	1.07967	0.866426	0.316853	1.00188	1.07757	0.25275	1.05822	1.0332	0.219595	1.09068	1.05277	-0.053055
GO_dr004P0018E18_F_ab1	amino acid transporter	IIIa. Membrane transport	1.08196	1.03328	0.0802194	1.0488	1.04669	-0.143763	1.03645	0.94892	0.254308	0.998933	1.02341	0.236459	1.09089	1.04423	0.147335	0.979312	1.10151	-0.184838	1.02485	1.05841	0.285005	1.05642	0.911909	0.409609	1.03528	1.02848	-0.201563
GO_dr004P0021M04_F_ab1	amino acid transporter	IIIa. Membrane transport	1.08507	1.04447	0.00847839	1.03728	1.06582	0.0473149	1.05941	1.06043	0.0532337	1.06175	1.0118	-0.0109565	1.11499	1.045	-0.0563936	1.05949	1.09628	-0.133167	0.996286	1.06475	0.376757	0.86712	1.03791	-0.387065	1.07924	1.04198	-0.092414
GO_drpoolB-CL1694Contig1	amino acid transporter	IIIa. Membrane transport	0.695569	1.01113	-0.539188	1.02486	1.06368	-0.136072	1.04609	1.03537	-0.0843363	1.08019	1.02498	-0.0792753	0.948926	1.02636	-0.273818	0.947379	1.07625	-0.263347	0.975004	0.981296	-0.335734	0.899224	1.03591	-0.342221	0.84459	1.02223	-0.397595
GO_drpoolB-CL2338Contig1	amino acid transporter	IIIa. Membrane transport	1.09263	1.04474	0.000487639	1.06944	1.05334	-0.0288851	1.01165	1.03541	-0.136314	0.700318	1.00668	-0.536969	0.979703	1.01794	-0.265789	0.794165	1.04553	-0.467863	1.03832	0.986165	-0.24494	0.928869	1.0492	-0.293209	1.0211	0.423826	0.892032
GO_drpoolB-CL3178Contig1	amino acid transporter	IIIa. Membrane transport	1.03242	1.04333	-0.124759	0.946495	1.07215	-0.107018	1.01314	1.05622	-0.185474	0.98482	1.04594	-0.294105	1.11765	0.984975	0.322134	1.08997	0.973025	0.240358	1.00881	0.8824	0.664264	0.97579	1.0545	-0.19541	1.02495	0.735141	0.384726
GO_drpoolB-CL4210Contig1	amino acid transporter	IIIa. Membrane transport	1.01407	0.974036	0.214816	1.01761	0.999128	0.197684	1.03515	0.916341	0.305736	1.00988	1.06434	0.148305	1.01064	0.825818	0.516984	1.02407	0.455679	0.846421	1.00401	0.709873	0.657781	1.02589	0.446692	0.884595	1.08079	1.03922	-0.130272
GO_drpoolB-CL6081Contig1	amino acid transporter	IIIa. Membrane transport	1.06449	1.02364	-0.112912	1.07893	1.02378	-0.0988216	1.0431	1.03548	-0.0904734	1.07523	0.989545	-0.0803247	1.11477	1.04328	-0.0932723	1.10338	1.11923	-0.0211123	0.996985	1.07693	0.319804	1.07671	1.11179	-0.04121	1.01574	0.710203	0.509133
GO_drpoolB-CL6245Contig1	amino acid transporter	IIIa. Membrane transport	1.09398	1.04419	-0.0156184	1.07622	1.05197	-0.0171091	1.05365	1.05615	0.0322697	1.00213	0.903062	0.450773	0.965913	1.02143	-0.317577	0.99431	1.08962	-0.203499	1.06406	1.06551	-0.0874342	1.08232	1.05451	0.154357	1.02469	0.990929	0.281142
GO_drpoolB-CL8194Contig1	amino acid transporter	IIIa. Membrane transport	0.820918	1.0164	-0.395234	1.05977	1.05794	-0.101832	0.919752	1.03185	-0.314114	1.0748	1.03523	-0.0656904	0.988654	1.01872	-0.255251	0.997569	1.08546	-0.210125	1.05247	0.979838	-0.161634	1.01288	1.05327	-0.15927	1.00888	1.02915	-0.231142
GO_drpoolB-CL8596Contig1	amino acid transporter	IIIa. Membrane transport	1.02708	1.02943	-0.157713	1.04821	1.03246	-0.160777	1.07081	1.05117	0.0412411	1.06083	0.993771	-0.194501	1.11784	1.07947	-0.0119211	1.09768	1.1137	-0.0709308	0.992728	1.07634	0.242443	0.985931	1.04637	-0.19548	1.02421	0.984937	0.308899
GO_drpoolB-CL8761Contig1	amino acid transporter	IIIa. Membrane transport	0.557556	1.00938	-0.639871	1.02345	1.06686	-0.110309	0.733439	1.05365	-0.736048	1.00064	0.911163	0.355485	1.02914	1.06499	0.139475	1.10145	1.11559	-0.024265	1.00095	1.07714	0.2285	1.07973	1.12852	0.0119653	0.859711	1.02914	-0.378165
GO_drpoolB-CL9097Contig1	amino acid transporter	IIIa. Membrane transport	1.07814	1.01673	-0.0162586	1.06441	1.06756	-0.0143008	0.804185	1.02234	-0.45001	1.07873	1.06206	0.0295668	0.756772	1.0653	-0.231686	0.654147	1.03195	-0.622687	1.05042	1.07312	0.207772	0.36889	1.00537	-1.10149	1.05714	1.00125	0.233382
GO_drpoolB-CL9597Contig1	amino acid transporter	IIIa. Membrane transport	1.09632	0.906477	0.405066	1.07892	1.06676	-0.100631	0.831834	1.03413	-0.394332	1.0726	1.05622	-0.109549	1.087	0.954656	0.35655	0.6275	1.1095	-0.709003	0.714381	0.978347	-0.94911	0.445487	1.04796	-0.96689	1.02361	1.07309	-0.176508
GO_drs12P0025B12_F_ab1	amino acid transporter	IIIa. Membrane transport	1.0655	1.02704	-0.120829	1.0336	1.02369	-0.198604	1.04056	1.01209	0.131884	1.08271	0.990301	-0.118715	1.10131	1.08805	0.0569727	1.10145	1.11551	-0.0143392	0.997753	1.07757	0.213466	0.930051	1.03143	-0.283502	1.02286	0.897317	0.389324
IP_PHBS011N22u	amino acid transporter	IIIa. Membrane transport	1.018	1.00798	0.130345	1.01774	1.03256	0.163582	1.02473	1.03406	-0.0979582	1.00693	1.06308	0.0807396	1.05099	1.08606	0.051232	1.08515	0.932459	0.271932	0.99942	1.07443	0.149728	1.06295	1.06214	0.170854	1.02534	1.05275	0.210375
SG_SGN-U211010	amino acid transporter	IIIa. Membrane transport	0.838579	1.01656	-0.392044	0.988322	1.01745	-0.25732	1.01173	1.03771	-0.0844503	0.998427	1.06496	0.162638	1.04059	0.995031	0.248462	1.09013	0.745846	0.42758	1.00305	0.33	1.51917	0.926962	1.0574	-0.299464	1.07795	1.08796	0.00738
GO_drpoolB-CL6114Contig1	aminophospholipid ATPase	IIIa. Membrane transport	1.02827	1.04453	0.0553614	1.04691	1.01818	-0.17481	1.05138	1.03683	-0.0758382	1.00889	1.05901	0.0672544	1.07862	1.07264	0.120701	1.0628	1.09867	-0.125224	1.07556	0.978547	-0.130609	1.02792	1.05736	-0.137816	1.09462	1.04975	-0.0461013
GO_drpoolB-CL7244Contig1	aminophospholipid ATPase	IIIa. Membrane transport	0.723976	1.01069	-0.497413	0.802604	1.0117	-0.408912	1.07111	1.04895	-0.00384506	1.07491	1.01023	-0.0975112	0.958972	1.0236	-0.293234	0.751456	1.03648	-0.507267	1.00545	1.04149	0.407736	1.00338	1.05646	-0.168653	1.02658	1.02897	-0.224397
GO_drpoolB-CL9028Contig1	aminophospholipid ATPase	IIIa. Membrane transport	1.09433	1.02878	0.0442792	1.07103	1.0468	-0.0412258	1.0556	1.05332	0.0693412	1.06749	1.04131	0.00356144	1.05326	1.06028	0.153332	1.09153	1.11375	-0.0641552	0.994365	1.07642	0.157724	1.05394	1.10231	-0.0771209	0.973024	1.03288	-0.25227
cn10479	anthocyanin permease	IIIa. Membrane transport	1.02104	1.01775	0.12276	1.00187	0.424169	0.852058	1.04086	0.990196	0.175967	1.06341	0.995581	-0.170567	1.03462	0.976957	0.309113	1.01931	0.395966	1.11135	1.00841	1.03925	0.317164	1.07684	1.0816	0.0738928	1.02492	0.71557	0.455701
GO_dr004P0008G21_F_ab1	anthocyanin permease	IIIa. Membrane transport	1.00166	0.866539	0.325608	1.0132	0.805765	0.422982	1.07101	1.06164	0.0372213	1.05094	0.997017	-0.20089	1.00522	0.601012	0.703821	1.05429	0.649223	0.559265	1.05111	0.978762	-0.219309	1.06911	1.09621	0.114568	1.02889	1.08967	0.106042
cn2149	aquaporin	IIIa. Membrane transport	0.808737	1.01932	-0.424496	0.865221	1.01345	-0.379307	0.758744	1.00947	-0.494273	1.00419	1.06457	0.155355	1.11144	1.03534	-0.0680781	1.09792	1.1046	-0.0459118	0.97005	0.993057	-0.368467	0.814437	1.01644	-0.437929	0.864058	1.02423	-0.360826
GO_drpoolB-CL9380Contig1	Aquaporin NIP	IIIa. Membrane transport	1.08313	1.02239	-0.0606895	1.01556	1.03569	-0.213785	0.988174	1.02913	-0.147041	1.00462	1.05904	0.0734889	1.11774	1.07557	-0.0169827	1.05714	1.11495	-0.0905243	0.992593	1.05023	0.300532	1.05098	0.954949	0.333662	0.983934	1.02845	-0.255467
cn4975	Aquaporin PIP	IIIa. Membrane transport	1.01761	0.99872	0.1455	1.04742	1.01792	-0.182053	1.04986	1.0474	-0.0381249	1.04347	1.01624	-0.00482153	0.827457	1.01292	-0.415164	0.832594	1.05153	-0.408847	1.05085	0.981496	-0.15968	0.746039	1.01431	-0.551192	1.04575	1.02908	-0.205671
GO_drpoolB-CL3189Contig1	aquaporin SIP	IIIa. Membrane transport	0.919465	1.02462	-0.283933	1.05931	1.03884	-0.10861	1.06957	1.03647	-0.0253788	1.00947	1.06	0.0751182	0.931778	1.01834	-0.343554	1.08121	1.10034	-0.0922548	0.9967	1.06639	0.0928895	1.06978	1.11143	0.0846334	1.04369	1.08879	0.0291721
cn1100	aquaporin TIP	IIIa. Membrane transport	0.712036	1.01188	-0.486607	1.08059	1.04666	-0.0742563	0.790203	1.02548	-0.389609	1.00361	0.691552	0.608532	0.220263	1.00333	-1.24091	0.246282	1.00999	-1.23146	0.689212	0.996827	-0.790664	0.619327	1.0641	-0.853405	0.85293	1.02929	-0.414783
cn7164	aquaporin TIP	IIIa. Membrane transport	0.694136	1.01252	-0.543012	0.816726	1.01355	-0.419988	0.763048	1.02887	-0.503853	1.00476	0.748044	0.57679	0.369145	1.01118	-0.90662	0.0566667	1.00042	-2.00479	0.538159	0.985766	-1.3613	0.28314	1.00441	-1.42108	0.817981	1.03075	-0.467219
cn6828	aromatic and neutral amino acid transporter	IIIa. Membrane transport	1.00312	0.921202	0.258345	1.00924	0.861248	0.334022	1.03855	1.02944	0.1195	1.05653	1.01645	-0.00760688	1.00895	0.691785	0.572744	1.02391	0.525307	0.763258	1.00302	0.547846	1.08418	1.02395	0.632663	0.693701	1.01966	0.968405	0.313191
GO_drpoolB-CL898Contig1	aromatic and neutral amino acid transporter	IIIa. Membrane transport	1.01886	1.00535	0.143235	1.05165	1.06595	0.0481367	1.03997	1.02312	0.124649	1.07579	0.989357	-0.0914933	1.00929	0.958571	0.321561	1.0726	0.856625	0.349073	1.00853	0.900755	0.65448	0.97485	1.05393	-0.215608	1.07763	1.06462	-0.0941026
GO_drpoolB-CL9729Contig1	ATP binding / ATPase, coupled to transmembrane movement of ions, phosphorylative mechanism	IIIa. Membrane transport	1.05659	1.04342	-0.00128161	1.01162	0.908365	0.294833	1.03068	0.925489	0.297321	0.868035	1.00477	-0.358088	1.01308	0.98951	0.284365	1.0246	0.534691	0.757175	0.996414	1.01236	0.366974	1.04137	0.871973	0.433682	1.03116	1.06948	0.140935
cn2926	ATP synthase 24 kDa subunit	IIIa. Membrane transport	1.06974	1.0439	-0.00144077	1.01964	1.06154	0.126814	1.03612	1.03671	-0.0813443	1.02406	1.03311	0.020724	1.11761	1.0444	-0.055271	1.10237	1.11342	-0.0260237	0.997798	1.07962	0.146741	1.03873	0.898947	0.394848	1.02374	1.08625	0.116895
GO_drpoolB-CL1576Contig1	ATP synthase delta chain, mitochondrial	IIIa. Membrane transport	1.01065	0.974986	0.220249	1.06408	1.0342	-0.134	1.05397	1.04959	0.0967272	1.03198	1.04168	0.0464624	1.10377	1.02804	-0.116461	1.0741	1.10357	-0.0910749	1.00928	1.05918	0.0394008	1.0434	0.936605	0.342172	1.02982	1.09014	0.105229
cn4834	ATP synthase family	IIIa. Membrane transport	0.928821	1.02633	-0.263949	0.862603	1.01633	-0.365411	1.06525	1.06022	-0.0523797	1.00635	0.868862	0.446748	1.07703	1.02363	-0.18226	0.903557	1.07203	-0.328115	1.06185	0.980053	-0.200562	1.03441	1.07491	-0.145933	0.401448	1.00577	-0.82398
cn6856	ATP synthase family	IIIa. Membrane transport	1.02801	1.02781	-0.169662	1.05546	1.02207	-0.162417	1.06478	1.05092	0.0516775	1.07463	0.99508	-0.0897613	1.11101	1.04614	-0.0749875	0.931992	1.06957	-0.289261	1.07525	0.979208	-0.119677	1.08237	1.12689	0.010924	0.789632	1.0252	-0.470647
GO_drpoolB-CL4509Contig1	ATP synthase family	IIIa. Membrane transport	0.909055	1.0251	-0.255764	1.03967	1.01977	-0.203838	0.868913	1.02834	-0.341169	1.07018	0.998477	-0.0597357	1.09397	1.08857	0.0227573	1.05826	1.10246	-0.126951	1.07889	0.980875	-0.0869846	1.06839	1.0404	0.236721	0.957681	1.02878	-0.285137
cn2351	ATP synthase protein I -related	IIIa. Membrane transport	0.800906	1.02769	-0.436218	1.05372	1.0325	-0.151341	1.05994	0.985315	0.116617	1.07873	0.999222	-0.0911715	1.10708	1.03836	-0.106112	0.949376	1.077	-0.266325	1.07511	0.981274	-0.131118	1.07946	1.13119	-0.0210413	0.505672	1.0137	-0.740813
GO_drpoolB-CL6056Contig1	ATP synthase subunit H family protein	IIIa. Membrane transport	1.07773	1.02608	-0.0990929	1.07242	1.05495	-0.0426067	1.06323	1.05397	0.0283548	1.06721	1.00598	-0.0176383	1.11491	1.04439	-0.0417567	1.0998	1.11654	-0.00447202	1.06372	0.979913	-0.141778	1.08259	1.13089	0.0198267	1.02435	1.06443	0.194655
GO_drs21P0008B07_F_ab1	ATP/ADP transporter	IIIa. Membrane transport	1.03214	0.968168	0.187964	1.03662	0.920607	0.286284	1.01863	0.869004	0.35898	0.912246	1.00182	-0.329923	1.009	0.838187	0.487359	1.04143	0.62669	0.593598	1.00903	0.888189	0.63595	1.03564	0.842357	0.488209	1.02801	1.0648	0.170191
DY395408_1	ATP:ADP antiporter	IIIa. Membrane transport	1.03223	0.930845	0.302055	0.34808	1.02945	-0.740209	0.847889	1.04981	-0.206991	1.00095	0.706618	0.569919	0.842897	0.916003	0.508059	1.09827	0.898433	0.277706	1.0543	0.988511	0.423817	0.518749	1.10632	-0.589656	1.01384	1.08397	-0.153515
cn449	ATP-binding cassette transporter	IIIa. Membrane transport	0.942824	1.02372	-0.230744	1.07473	1.06637	-0.0848138	0.893552	1.05101	-0.300344	1.06295	1.01169	-0.190374	1.00903	1.07661	-0.203076	1.03398	0.9202	0.298064	1.0074	0.741487	0.775973	1.07011	0.872549	0.480543	1.06176	1.07168	-0.161634
GO_dr004P0024P16_F_ab1	ATP-binding cassette transporter	IIIa. Membrane transport	1.00786	0.893413	0.313872	1.04457	1.07234	0.0866945	1.04313	1.02036	0.118962	1.07533	1.04646	-0.128173	1.06071	0.933476	0.388005	1.08573	0.666819	0.563731	1.07827	1.07397	-0.0588125	0.992856	1.06188	-0.1959	1.07708	1.09308	-0.1146
cn8782	ATP-dependent transporter	IIIa. Membrane transport	1.0776	0.98585	0.130946	1.03841	0.94411	0.206309	1.06082	0.876604	0.337111	1.07295	0.99833	0.0328481	1.1044	1.07114	0.0966003	0.712932	1.11765	-0.493843	0.523686	0.998853	-1.24175	1.06745	0.787217	0.447526	1.07523	1.08854	-0.0910676
cn6138	beta-subunit of K+ channels	IIIa. Membrane transport	1.0296	1.04044	0.0530558	1.0424	1.01797	-0.189095	0.883868	1.01685	-0.284539	1.00152	1.0567	0.192202	1.04099	1.08609	0.0555798	1.00297	1.08422	-0.195252	1.05045	0.9885	-0.231328	1.06144	1.06642	-0.0866248	0.956775	1.02875	-0.283265
cn8956	beta-subunit of K+ channels	IIIa. Membrane transport	1.09513	1.03692	-0.0457283	1.06809	1.02079	-0.133077	1.02083	1.03021	-0.100691	0.998963	1.06529	0.122891	1.04927	1.08873	0.0666933	1.07612	1.09961	-0.102417	1.04556	0.98603	-0.240442	1.06302	1.08117	-0.0824853	1.03624	1.02907	-0.203547
cn822	bile acid:Na+ symporter family protein	IIIa. Membrane transport	1.09486	1.04305	-0.0247096	1.07427	1.06015	-0.00291932	0.870933	1.02084	-0.316322	1.00162	1.06172	0.137336	1.07506	1.03546	-0.176748	0.878949	1.05556	-0.357788	1.07735	0.992707	-0.0516815	1.07173	1.09801	-0.076695	0.982403	1.0288	-0.256905
GO_drs31P0010B21_F_ab1	C4-dicarboxylate transporter/malic acid transport protein	IIIa. Membrane transport	0.465333	1.02147	-0.835438	0.511956	0.965906	-1.94494	0.969432	1.05804	-0.117271	1.08352	1.05813	0.0567582	0.923236	1.04514	-0.419499	1.09038	0.666566	0.427183	1.07813	1.07576	0.137547	1.05092	0.853399	0.524113	0.883575	1.09553	-0.410026
SG_SGN-U212106	carbohydrate transmembrane transporter/ sugar:hydrogen ion symporter	IIIa. Membrane transport	1.00236	0.572105	0.748753	1.01496	0.814188	0.422386	0.979467	1.04251	-0.147668	1.00208	1.03575	0.228405	1.00547	0.59043	0.751746	1.01777	0.439709	0.939743	0.997949	1.04907	0.366531	1.07164	1.12894	-0.0352918	1.05363	1.07278	0.00642034
EB174876_1	carbohydrate transporter	IIIa. Membrane transport	1.00424	0.732194	0.512204	1.01224	0.90928	0.308606	1.03799	1.04143	-0.0539256	0.454837	1.0068	-0.949899	1.00958	0.471537	1.18395	1.0851	0.854426	0.293022	1.07539	0.942957	-0.336561	1.0427	0.517452	0.888237	1.0205	0.369033	0.800799
GO_dr004P0010O22_F_ab1	carbohydrate transporter	IIIa. Membrane transport	0.961919	1.02895	-0.220787	1.01804	0.97898	0.222452	1.03768	1.03109	0.128347	1.06823	0.991419	-0.046837	1.0287	1.02808	-0.224793	0.883597	1.05714	-0.348157	0.992522	1.05972	0.0870795	1.06831	1.10148	-0.0859445	1.02983	1.08877	0.112001
GO_drpoolB-CL9222Contig1	Cation transport protein	IIIa. Membrane transport	1.08719	1.02549	-0.0747669	1.06708	1.04593	-0.0144297	1.0507	1.04375	0.0874831	1.08471	0.989667	-0.103752	1.10142	1.09106	0.0052471	1.08692	1.1318	0.047163	1.00873	1.05962	0.0675837	1.04803	1.05869	-0.103864	1.0252	1.05353	0.212637
SG_SGN-U210481	cationic amino acid transmembrane transporter	IIIa. Membrane transport	0.69131	1.03214	-1.03316	1.04744	1.06378	0.0346256	1.03307	0.985583	0.177591	0.649478	0.993629	-1.35753	0.965226	1.01941	-0.300694	1.10324	1.1203	-0.0210742	1.07401	0.985386	-0.0569353	1.06373	1.12013	0.0380431	1.07069	1.04998	-0.0228481
cn3456	cationic amino acid transporter	IIIa. Membrane transport	1.05437	0.780067	0.498584	0.902916	1.03137	-0.269959	0.721422	1.0368	-0.558279	1.02231	1.05779	0.16101	0.465594	1.01996	-0.677209	0.351914	1.0098	-1.13511	0.535727	0.997156	-1.05296	1.01351	1.11063	0.082441	1.04427	1.08789	-0.167346
cn6574	cationic amino acid transporter	IIIa. Membrane transport	0.946818	1.02702	-0.241832	1.06717	1.02134	-0.138749	1.05218	1.03705	-0.0602744	1.06494	1.01892	-0.00917628	1.07895	1.02846	-0.15396	0.858159	1.05204	-0.383918	1.03925	1.07368	0.185499	0.767334	1.01466	-0.495595	1.06614	1.09373	-0.00110645
DC243753_1	cationic amino acid transporter	IIIa. Membrane transport	0.977778	1.02569	-0.201411	1.02575	1.03548	-0.210454	1.06328	1.04763	0.116501	1.06801	1.05583	0.0170595	1.07176	1.08476	-0.0994559	0.90614	1.06563	-0.324682	1.07735	1.07646	0.158422	0.699737	1.01238	-0.584427	1.06774	1.07338	-0.12481
GO_dr001P0007C21_F_ab1	cationic amino acid transporter	IIIa. Membrane transport	0.88497	1.02796	-0.313632	0.866373	1.02004	-0.321346	1.03162	0.924674	0.298252	1.04133	1.06351	0.0944348	1.03569	1.08318	-0.212143	0.749001	1.03958	-0.515143	1.04733	1.07528	0.148149	0.655992	1.01039	-0.647147	1.08068	1.09139	-0.0334252
GO_dr001P0012N21_F_ab1	cationic amino acid transporter	IIIa. Membrane transport	1.03675	1.04355	0.0486812	1.05621	1.06767	0.0517497	1.02993	1.03514	-0.114387	1.02134	1.04394	0.0414588	1.03664	1.06577	0.138806	1.07245	1.10621	-0.0906969	1.03888	1.00981	-0.000905745	1.05504	1.05726	-0.09498	1.07535	1.02909	-0.130501
GO_dr004P0002F15_F_ab1	cationic amino acid transporter	IIIa. Membrane transport	1.03938	1.0452	0.0538228	1.06014	1.05739	0.0145873	1.04398	1.03966	-0.077014	1.07529	0.989925	-0.088515	1.0392	1.05121	-0.138807	1.08697	0.993639	0.164004	1.07859	1.01315	-0.0466154	1.05773	1.00128	0.267429	1.04547	1.08856	0.0542608
GO_drpoolB-CL4700Contig1	cationic amino acid transporter	IIIa. Membrane transport	0.921572	1.02555	-0.499623	1.03774	1.02386	-0.238745	1.0601	1.05304	0.0243368	1.07238	1.01766	-0.0679249	0.997225	1.02399	-0.452619	1.08131	0.894187	0.323261	1.00259	1.03919	0.450178	0.903558	1.1059	-0.265212	1.06343	1.02947	-0.203022
GO_drpoolB-CL6860Contig1	cationic amino acid transporter	IIIa. Membrane transport	0.955433	1.02772	-0.256784	0.948608	1.05603	-0.161485	0.834443	1.02774	-0.373412	1.07557	1.06458	-0.0730745	0.971903	1.03119	-0.26	0.799508	1.0996	-0.482018	1.03592	0.908259	0.934485	1.06977	0.866647	0.638564	1.08922	0.934137	0.295097
GO_drs21P0010C11_F_ab1	cationic amino acid transporter	IIIa. Membrane transport	1.02246	1.00338	0.192129	1.06228	1.04582	-0.00362743	0.912041	1.04195	-0.421971	1.05177	0.988195	-0.375626	1.03761	1.0085	0.342249	0.931328	1.09465	-0.369813	0.636488	0.98115	-1.25295	1.08128	1.10209	-0.0186887	0.886004	1.02955	-0.435846
IP_PHBS011L23u	chloroplast ABC transporter	IIIa. Membrane transport	1.05192	1.02513	-0.150978	1.03088	1.01715	-0.212856	1.04077	1.02616	0.116454	1.06877	1.01644	-0.0467838	1.1052	1.02988	-0.139893	0.896309	1.06779	-0.338656	1.00506	1.04961	0.0576068	1.07147	1.08575	-0.0727122	1.02334	1.0293	-0.216151
GO_drpoolB-CL1342Contig1	choline transporter	IIIa. Membrane transport	1.06507	1.04323	-0.0082311	0.943509	1.01357	-0.294682	1.06985	1.03528	-0.0275263	1.02807	1.03437	0.0228372	1.0444	1.02396	-0.246885	1.03509	1.09896	-0.160759	1.07343	1.05654	0.0509625	1.01711	1.07857	-0.146124	1.05347	1.04055	-0.160697
GO_dr001P0017H06_F_ab1	CMP-sialic acid transporter	IIIa. Membrane transport	1.09105	1.04421	-0.0118747	1.00325	1.01774	-0.238394	1.05364	1.04883	0.106181	1.04569	1.04999	0.0185685	1.0805	1.07686	-0.0395504	1.04685	1.11382	-0.159226	1.07017	1.00919	-0.082006	1.04545	1.11468	-0.0582119	1.04248	1.02878	-0.183818
cn5601	contains InterPro domain Membrane attack complex component/perforin	IIIa. Membrane transport	0.852783	1.02556	-0.328215	1.07335	1.05544	-0.0555788	0.869151	1.05633	-0.317664	1.07774	1.05498	-0.00114934	1.0267	1.06473	0.151438	1.08857	0.804023	0.407707	0.996721	0.937852	0.610366	1.08156	1.13102	0.0335325	1.0246	0.884598	0.372009
cn8695	copper uptake transmembrane transporter/ iron ion transmembrane transporter	IIIa. Membrane transport	1.08619	1.03517	-0.0294942	1.06233	1.06015	0.0140654	1.04037	1.03526	0.112711	1.07303	0.98948	-0.065482	1.11558	1.0439	-0.0708865	1.09697	1.10557	-0.0487104	0.992623	1.06571	0.0679788	1.05471	0.998738	0.267193	1.08048	1.02778	-0.124412
IP_PHBS002C12u	cystinosin	IIIa. Membrane transport	0.808376	1.01542	-0.414036	0.971164	1.01637	-0.269163	0.863355	1.01895	-0.3344	1.00476	0.976365	0.319134	0.829869	1.01276	-0.424569	0.893358	1.0591	-0.33828	1.00657	1.04251	0.446975	1.01798	1.05599	-0.175019	1.06809	1.06326	-0.00762758
EB175049_1	deoxythymidine monophosphate uptake protein	IIIa. Membrane transport	1.05274	0.951378	0.419347	1.07885	1.02556	-0.08003	1.04423	1.06094	0.0641662	1.08271	1.00779	-0.17703	1.11359	1.04589	-0.0511433	0.877026	1.08573	-0.457664	1.01318	1.02793	0.00330254	1.07219	1.09619	0.131026	1.09598	1.03225	-0.0789812
cn7337	D-galactonate transporter	IIIa. Membrane transport	1.00571	0.959696	0.219332	1.01767	1.00166	0.21139	1.07049	1.0443	0.00275918	1.06458	1.00779	-0.0172296	1.11398	1.05933	-0.0515098	1.09087	1.09406	0.118715	0.921967	0.995089	-0.527563	1.06539	1.05061	0.19266	1.02109	0.972803	0.313546
GO_drpoolB-CL8420Contig1	D-galactonate transporter	IIIa. Membrane transport	1.09338	0.841891	0.432577	0.645238	1.02085	-0.577839	0.541632	1.06118	-0.529656	1.08347	1.06043	0.0182992	1.11181	0.877871	0.449024	0.829459	0.900902	-0.160818	1.07525	1.06789	0.202893	0.890311	1.12941	-0.728056	1.05305	1.01051	0.204064
cn3182	dicarboxylate/tricarboxylate carrier	IIIa. Membrane transport	1.08243	1.04206	-0.0577356	1.07311	1.0385	-0.105745	1.03302	0.966958	0.237692	1.07244	0.990871	-0.0643861	1.11574	1.08349	-0.0390413	1.07178	1.10343	-0.0997209	1.05112	0.981395	-0.224789	0.811643	1.017	-0.444885	0.960399	1.0288	-0.245896
GO_dr004P0009D05_F_ab1	dicarboxylate/tricarboxylate carrier	IIIa. Membrane transport	1.08287	1.02277	-0.0743146	1.07086	1.06757	-0.0407349	1.06486	1.04707	0.0654911	1.04695	1.06525	0.0614265	1.05895	1.06579	0.144348	1.08929	1.02533	0.186196	1.01661	0.98002	-0.278424	1.07176	1.10436	-0.0438782	1.07263	1.09394	0.00417012
cn52	D-xylose-H+ symporter	IIIa. Membrane transport	1.04521	1.03031	-0.140032	1.01079	1.01679	-0.235725	0.948007	1.02907	-0.229037	1.02122	1.06268	0.0703378	1.01701	1.03099	0.221785	1.05348	1.09583	-0.134654	0.854792	0.998861	-0.586792	1.06715	1.09268	-0.0757565	0.71673	1.01717	-0.500031
GO_dr001P0013F10_F_ab1	D-xylose-H+ symporter	IIIa. Membrane transport	0.929344	1.0307	-0.273652	0.95581	1.0169	-0.27072	1.05816	1.05079	0.074298	1.0245	1.04371	0.0357368	1.0289	1.03159	0.218484	1.08714	1.10585	-0.0614068	0.825801	0.998525	-0.585764	0.946486	1.0568	-0.24558	0.707969	1.01781	-0.501918
cn6943	endomembrane protein 70 transporter	IIIa. Membrane transport	0.923019	1.02341	-0.272147	1.01858	0.586353	0.755431	0.572203	1.00659	-0.778025	1.00472	1.05846	0.198224	1.09593	1.0307	0.0730789	1.00739	0.231358	1.85428	1.06286	1.07115	-0.152652	1.06318	0.607074	0.738306	1.00978	0.975201	-0.355191
cn5154	ferroportin protein	IIIa. Membrane transport	0.977622	1.03189	-0.189534	1.07392	1.04677	-0.0351733	1.06711	1.05575	0.017206	1.0796	0.990017	-0.103924	1.08896	1.08352	0.0274741	1.09923	1.10762	-0.0400422	1.02671	1.0138	-0.0137885	1.08376	1.11862	0.00941337	1.09048	1.05305	-0.0481582
cn10309	folate carrier protein	IIIa. Membrane transport	1.02533	1.03002	0.0877014	1.02169	1.07254	0.104146	0.925077	1.02673	-0.249527	1.07018	0.990905	-0.0653092	1.03654	1.07489	0.109223	1.08762	1.11386	0.0795955	1.04369	1.00399	-0.0153898	1.05591	1.02582	0.233941	1.02528	1.07977	0.148077
cn10310	folate carrier protein	IIIa. Membrane transport	1.02993	1.03662	0.072194	1.01882	1.05402	0.139133	1.01929	1.03093	-0.112661	1.0799	0.988859	-0.100523	1.02246	1.06052	0.140464	1.0884	1.09357	0.117973	1.05998	0.99096	-0.0321739	1.05664	1.01395	0.259359	1.0253	1.06917	0.166782
cn685	GDP-mannose transporter	IIIa. Membrane transport	1.04479	1.02822	-0.137234	1.03786	1.06398	0.111389	1.02331	1.03097	-0.103873	1.00085	1.06508	0.108138	1.10397	1.03571	-0.194922	1.06245	1.10239	-0.118413	1.00096	1.07508	0.269405	1.02539	1.07805	-0.177293	1.0377	1.02858	-0.202293
cn1111	glucose transporter	IIIa. Membrane transport	1.04607	0.978871	0.148865	1.0559	1.0669	0.0320256	0.820086	1.02533	-0.449915	0.576609	1.00579	-0.731559	0.853168	1.02475	-0.35391	0.590864	1.04635	-0.741093	1.05142	1.05643	-0.148734	1.01251	0.236744	1.37638	1.01093	0.410056	0.873997
cn5704	glucose transporter	IIIa. Membrane transport	0.905106	1.02236	-0.296084	0.972627	1.0159	-0.269747	0.921103	1.02429	-0.228885	0.998239	1.06337	0.140161	1.03994	1.02448	-0.207485	0.978472	1.07868	-0.224507	1.07766	0.981283	-0.114718	1.08344	1.11577	0.00696408	1.08059	1.02928	-0.123843
cn655	glucose-6-phosphate/phosphate translocator	IIIa. Membrane transport	1.01098	1.00014	0.152424	1.04516	1.05649	0.034182	1.07356	1.04218	-0.0101594	1.00364	1.05923	0.0707106	1.10357	1.05641	-0.0234982	1.10319	1.11485	-0.00824502	1.07616	0.97836	-0.0880566	1.00307	1.04765	-0.175847	1.02501	1.06458	0.173752
cn7962	glucose-6-phosphate/phosphate translocator	IIIa. Membrane transport	1.01318	0.996914	0.1587	1.01842	1.00798	0.196986	1.05507	1.05334	-0.0319756	1.02857	1.04298	0.0372064	1.02993	1.06554	0.106397	1.06867	0.796296	0.408747	1.04742	0.979895	-0.256307	1.05268	0.977525	0.29277	1.04235	1.09247	0.0622827
cn8998	glucose-6-phosphate/phosphate translocator	IIIa. Membrane transport	1.00229	0.544303	0.884169	1.01749	0.80188	0.443725	1.00217	0.541136	0.737462	0.955715	1.01086	-0.323252	1.01209	0.313829	1.33536	1.00048	0.111923	2.25599	0.2728	1.00128	-1.99509	1.00826	0.0926267	1.65651	1.02469	0.894526	0.392911
GO_drpoolB-CL4416Contig1	glucose-6-phosphate/phosphate translocator	IIIa. Membrane transport	1.06341	1.04426	0.00712389	1.07492	1.02333	-0.123945	1.01975	1.0304	-0.108254	0.998602	1.06467	0.102909	1.06528	1.0219	-0.176354	1.00963	1.08608	-0.185401	1.07744	0.97849	-0.146214	1.08344	1.11585	0.00799246	1.08489	1.09199	0.0216208
IP_PHBS003J21u	glucose-6-phosphate/phosphate translocator	IIIa. Membrane transport	1.08618	1.02284	-0.0737574	1.07605	1.0456	-0.0739921	0.847214	1.01231	-0.338218	1.00509	0.971126	0.330192	1.01644	1.00512	0.246436	1.08232	0.94907	0.265213	0.996474	1.07463	0.167269	1.05836	1.00773	0.26394	1.06801	1.09295	0.00178634
cn5947	glucose-6-phosphate/phosphate-translocator	IIIa. Membrane transport	1.00219	0.563979	0.834558	1.00765	0.668625	0.557719	1.00346	0.629519	0.623325	0.979216	1.02444	-0.284005	1.04459	0.437167	1.21808	1.00362	0.216324	1.63382	0.334595	1.00163	-1.97615	1.00314	0.0486139	1.94811	1.02536	1.02227	0.2738
cn7379	glutamate/malate translocator	IIIa. Membrane transport	0.957267	1.02927	-0.222392	1.0053	1.01773	-0.240394	0.98391	1.03281	-0.171572	1.00463	1.06285	0.0803831	1.10407	1.07278	0.00647037	1.08449	1.1366	0.040747	1.03101	0.984071	-0.312934	1.079	1.10634	-0.0247832	0.811326	1.01997	-0.406564
cn8188	Glutathione S-conjugate-transporting ATPase	IIIa. Membrane transport	1.00953	0.975304	0.195784	1.01338	0.880389	0.320061	1.06561	1.00047	0.11106	0.915141	1.0016	-0.383898	1.06787	1.05344	0.144109	1.09789	1.10665	-0.0579685	1.0075	0.98987	0.47588	1.0563	0.951132	0.389868	1.02512	0.64752	0.538064
DY395765_1	Glutathione S-conjugate-transporting ATPase	IIIa. Membrane transport	1.00232	0.577454	0.709291	1.01124	0.881657	0.342682	1.05957	1.0531	0.0766355	1.05438	1.05703	0.0370452	1.00725	0.55981	0.840705	1.07975	0.891944	0.339566	1.00728	1.05272	0.354898	1.03974	0.908495	0.385856	1.02302	0.91519	0.383436
GO_drpoolB-CL3969Contig1	Glutathione S-conjugate-transporting ATPase	IIIa. Membrane transport	1.09448	1.04649	0.0116815	1.0154	0.918309	0.299255	1.07068	1.01378	0.0701282	1.07007	1.02399	-0.029148	1.06793	1.07775	0.105227	1.04302	0.632014	0.617474	1.00387	1.07727	0.255899	1.08252	1.10724	-0.0114805	1.02494	1.04634	0.230947
DC240006_1	glycerol-3-phosphate dehydrogenase	IIIa. Membrane transport	1.09099	1.02681	-0.0142979	1.08265	1.07223	0.00456772	1.0662	1.00676	0.0897041	0.97943	0.989786	-0.247912	1.10711	1.08042	-0.00720845	1.01008	1.10646	-0.169615	0.999173	1.03302	0.400942	0.947436	1.05464	-0.256287	1.04397	1.02925	-0.185202
cn8261	Glycerol-3-phosphate transporter	IIIa. Membrane transport	1.07159	1.02949	0.0554539	1.01857	1.01666	0.190677	1.05864	0.924297	0.203831	1.0678	1.0635	0.0871893	1.04153	0.78625	0.53816	0.927831	1.09638	-0.257544	1.0071	0.452875	1.43011	0.64972	1.01665	-0.726738	1.01153	0.497414	0.675957
cn8262	Glycerol-3-phosphate transporter	IIIa. Membrane transport	1.01176	0.9705	-0.0226424	0.932221	0.816432	-0.252763	0.63364	1.01309	-0.661417	1.00416	0.5228	0.766056	1.11387	0.892075	0.183777	1.08756	0.42707	0.996611	1.00008	0.166667	2.74382	0.988911	0.945889	0.167035	1.02509	0.509931	0.733947
GO_drs13P0013N22_R_ab1	glycerol-3-phosphate transporter	IIIa. Membrane transport	1.0023	0.891893	0.280383	1.01757	0.962409	0.245316	1.0361	1.00721	0.161981	1.07779	0.9961	-0.161222	1.02251	0.905879	0.39538	1.04283	1.09619	-0.15244	1.0063	0.580739	1.15062	0.701518	1.01361	-0.607132	1.01822	0.81846	0.481149
SG_SGN-U211362	glycolipid binding / glycolipid transporter	IIIa. Membrane transport	1.09297	1.0395	0.0426095	1.0087	0.218036	1.38269	1.05831	0.637154	0.36576	0.204198	1.00295	-1.34485	0.401972	1.07527	-0.785632	1.05212	0.518819	0.804905	0.935909	1.05674	-0.0512513	0.884695	1.07023	-0.251804	0.996517	1.09095	0.00821019
DY395367_1	Glycolipid transfer protein	IIIa. Membrane transport	1.06442	1.02789	-0.11237	1.05349	1.01905	-0.164915	1.06631	1.04206	-0.031423	1.06906	0.991463	-0.0489724	1.03168	1.0217	-0.236399	0.940901	1.07089	-0.273529	1.06346	0.981815	-0.16276	1.03805	1.05799	-0.128156	1.04445	1.08386	0.0215554
GO_dr001P0010I10_F_ab1	glycolipid transporter	IIIa. Membrane transport	0.363289	1.00419	-0.853286	0.820716	1.0302	-0.464246	0.950944	0.770549	1.32594	0.785474	0.997585	-0.521809	0.383259	1.00643	-0.8908	0.906236	1.13487	-0.431251	0.935822	1.00664	0.58151	0.743232	1.05807	-0.591997	1.08299	0.811875	0.801501
SG_SGN-U210003	glycolipid transporter	IIIa. Membrane transport	1.0715	0.918416	0.108278	1.07347	1.07293	-0.049986	1.03601	0.951895	0.250791	1.07228	1.06383	0.0554304	1.01295	0.951877	0.364773	1.08757	0.772262	0.615551	1.06675	0.983996	-0.196471	1.06492	0.795414	0.627836	1.07813	0.846126	0.448445
cn3843	Heavy metal transport/detoxification protein	IIIa. Membrane transport	0.821264	1.02121	-0.483491	1.03663	1.05542	0.139671	1.06407	1.03683	-0.0440023	1.06797	1.0112	-0.0395481	1.11333	1.05446	-0.0645863	1.02056	0.462025	0.850392	1.07808	1.07656	-0.150115	1.0599	1.12355	-0.0472264	0.945519	1.04428	-0.480261
cn4621	Heavy metal transport/detoxification protein	IIIa. Membrane transport	0.78489	1.0451	-0.476818	0.896158	1.04913	-0.250842	1.03565	0.590347	0.851326	1.0787	1.05827	0.0928166	0.521107	1.0079	-0.788626	0.870701	1.10667	-0.288097	0.897276	1.02788	-0.741912	0.483443	1.05993	-0.787752	0.733537	1.08786	-0.565706
GO_dr004P0024D23_F_ab1	Heavy metal transport/detoxification protein	IIIa. Membrane transport	0.923926	1.02974	-0.325979	1.04609	1.05361	-0.0951194	0.91411	1.02692	-0.259665	0.998437	1.01505	0.281243	0.855656	1.01422	-0.416538	1.08551	1.09908	-0.0869701	0.996833	1.07825	0.171654	0.930266	1.04899	-0.298727	1.06672	1.06247	-0.142894
IP_PHBS009D21u	Heavy metal transport/detoxification protein	IIIa. Membrane transport	1.08989	1.03443	0.0318359	0.994065	1.02168	-0.240769	1.03498	1.06081	-0.0963986	1.02869	1.05619	0.0394331	1.0401	1.06267	-0.146203	1.06653	0.86283	-0.0879099	1.07822	1.04544	-0.0335202	0.9144	1.12585	-0.218671	1.02851	1.06619	0.168009
GO_dr001P0007O18_F_ab1	Hexose carrier protein HEX6	IIIa. Membrane transport	0.977338	0.912137	-0.2505	1.05897	0.903386	0.151577	0.730296	1.01167	-0.592998	0.934947	0.995438	-0.291991	1.08806	0.991456	0.10008	0.834655	1.11687	-0.33819	0.646845	0.984566	-1.08053	1.07247	0.607416	0.825586	0.655552	1.04967	-0.589811
cn3485	hexose transporter	IIIa. Membrane transport	1.00576	0.972197	0.207907	1.08269	1.03615	-0.081904	1.06669	1.03604	-0.0358155	0.99918	1.06461	0.0971084	1.01637	1.02054	0.232396	1.1029	1.11326	-0.0254352	0.993955	1.07219	0.138982	1.08544	1.12726	0.0385271	1.02432	1.00149	0.29145
GO_drpoolB-CL7892Contig1	hexose transporter	IIIa. Membrane transport	1.0063	0.981895	0.185522	1.0639	1.05525	0.00927482	1.06706	1.03529	-0.0487792	1.00206	1.05048	0.202045	1.00957	0.978375	0.293124	1.08238	0.944772	0.265122	1.01093	1.06061	0.0464987	1.04081	0.894923	0.396526	1.09261	1.07504	-0.0322356
IP_PHBS004K10u	hexose transporter	IIIa. Membrane transport	1.01323	1.00757	0.127019	1.02904	1.0355	0.143461	1.04283	0.978976	0.149138	1.00356	1.06491	0.138915	1.0304	1.0534	0.170297	1.08607	0.971355	0.22656	0.998835	1.07964	0.181719	1.06662	1.058	0.180654	0.917785	1.02641	-0.329221
GO_drpoolB-CL3506Contig1	hexose transporter 6	IIIa. Membrane transport	1.07894	1.04418	-0.00192731	1.07753	1.03074	-0.0736707	1.0025	1.03125	-0.151316	1.02101	1.04316	0.03417	1.11303	1.08478	0.0757142	0.868567	1.06482	-0.373677	0.96181	0.992873	-0.395124	0.902949	1.03628	-0.311092	1.08894	1.04704	-0.0712527
DC243391_1	high-affinity hydrogen:glucose symporter	IIIa. Membrane transport	0.917984	1.02879	-0.294042	1.06792	1.06775	0.0434791	1.03495	0.957443	0.275663	1.01335	0.995197	-0.273845	0.458837	1.02228	-0.784974	0.636649	1.07053	-0.79541	1.07823	1.07853	0.163269	0.779188	1.04004	-0.529035	1.03764	1.07099	-0.282798
cn4073	histidine amino acid transporter	IIIa. Membrane transport	1.08664	1.03561	-0.0820037	1.00877	0.212759	3.20131	0.855802	0.545728	-0.784704	1.07713	0.857478	1.09683	0.55588	1.01739	-0.928089	1.0898	0.610344	0.919934	1.06292	1.05246	-0.21026	0.756457	1.1157	-1.11314	1.07284	1.09406	-0.16212
DY395776_1	histidine amino acid transporter	IIIa. Membrane transport	0.977875	0.999166	-0.144097	0.513789	1.01116	-0.730039	1.00448	0.45142	1.04873	1.07457	1.05674	0.157588	0.383762	1.00806	-1.15216	0.674687	1.06773	-0.694645	0.808155	0.986807	-0.663311	0.485846	1.08389	-0.74103	0.954776	1.09427	-0.297266
GO_drpoolB-CL4929Contig1	histidine triad family protein	IIIa. Membrane transport	0.808266	1.02835	-0.231943	1.06048	0.915034	0.214821	0.561775	1.02586	-0.705604	1.00294	1.05649	0.147794	0.923838	1.0178	-0.428535	0.890968	1.02772	-0.262643	1.00107	0.393968	2.044	0.880073	1.10862	-0.193506	1.0153	0.375693	0.824752
GO_dr004P0020A02_F_ab1	histidine triad family protein / HIT family protein	IIIa. Membrane transport	1.00706	1.02855	-0.180767	1.07971	1.06641	-0.0317737	0.967874	1.02681	-0.185123	1.07556	1.02921	-0.0693784	1.11255	1.05665	-0.0536408	1.1028	1.12259	-0.0122933	1.04593	1.0429	0.033846	1.0754	1.12174	0.0443117	1.0924	1.04241	-0.0796433
GO_dr001P0002F04_F_ab1	Importin 11	IIIa. Membrane transport	1.05079	1.04466	0.00387873	1.03668	1.06614	0.0527976	1.0356	0.976256	0.236227	1.0808	0.99403	-0.203541	1.11588	0.990049	0.302321	0.907683	1.10662	-0.398243	1.00744	0.98036	-0.417106	0.89751	1.05103	-0.623181	1.06545	1.04704	-0.0162081
GO_dr004P0003C04_F_ab1	Inner membrane transport protein	IIIa. Membrane transport	1.04459	1.01709	0.106128	1.03787	1.03892	-0.154026	1.05572	0.97735	0.111311	1.06868	1.06261	-0.00278423	0.943533	1.02258	-0.301265	0.909766	1.07797	-0.330844	1.03054	0.981273	-0.25425	0.905636	1.04373	-0.335377	0.837839	1.03031	-0.401302
GO_drpoolB-CL4481Contig1	inorganic carbon transport protein-related	IIIa. Membrane transport	0.957224	1.03182	-0.260082	1.0447	1.02007	-0.19615	1.06628	1.06142	-0.0162248	1.05025	1.04891	0.00767373	1.07913	1.02393	-0.160334	0.848477	1.04971	-0.393989	1.07659	0.980781	-0.117993	1.08102	1.12924	0.0348157	0.283333	1.00468	-1.04253
DC242589_1	INOSITOL TRANSPORTER	IIIa. Membrane transport	1.05571	0.871862	0.242673	1.00349	1.06868	-0.178115	1.00232	0.458889	0.925552	1.069	0.706058	0.60479	0.8831	1.04325	-0.0574887	1.07953	0.910128	0.107568	1.00043	0.100526	2.11785	1.00517	0.144462	1.52647	0.882992	1.05843	-0.219997
GO_dr001P0007B05_F_ab1	integral membrane transporter family	IIIa. Membrane transport	1.04776	0.854079	0.323778	1.07199	1.06766	0.0819994	1.07589	0.953567	0.124958	0.895464	0.999316	-0.366241	0.918563	1.05046	-0.131992	1.05143	1.04514	-0.089499	1.00876	0.559617	1.17652	1.06792	0.963933	0.317254	1.02883	1.0302	0.229827
GO_dr004P0002D21_F_ab1	integral membrane transporter family	IIIa. Membrane transport	1.00419	0.92548	0.25998	1.02821	1.0679	0.121719	1.04197	1.02558	0.136418	1.03677	1.05961	0.0648937	0.933233	1.02458	-0.362506	0.969361	1.09679	-0.240455	1.00812	0.727221	0.861523	1.05367	0.854234	0.514617	1.01906	0.944626	0.322198
GO_dr004P0017E20_F_ab1	integral membrane transporter family	IIIa. Membrane transport	1.03209	1.02972	0.0747624	1.03921	1.02658	0.148541	1.01576	0.874162	0.341091	0.989581	0.990345	-0.292826	1.00927	0.871323	0.429682	1.07468	0.82466	0.38935	0.999329	1.06343	0.344714	1.06766	1.08676	0.13034	1.08544	1.06086	-0.0278814
GO_drs21P0001L22_F_ab1	integral membrane transporter family	IIIa. Membrane transport	1.08521	1.02352	-0.0632074	0.914621	1.01475	-0.307343	1.02631	1.03102	-0.106273	1.00588	0.902834	0.411662	1.07355	1.0312	-0.156466	0.773096	1.04564	-0.477436	1.0512	1.03428	-0.140753	0.785045	1.01727	-0.468755	0.965638	1.02771	-0.262661
GO_drs21P0001L22_R_ab1	integral membrane transporter family	IIIa. Membrane transport	0.957121	0.943866	0.0460937	0.810979	1.01941	-0.427898	1.06867	0.819544	0.348053	1.07806	1.06195	0.0623832	0.834697	1.01491	-0.474873	0.815674	1.12955	-0.372316	1.07598	1.06805	0.0843651	0.637824	1.08857	-0.59356	0.791109	1.02898	-0.509769
GO_drs21P0004G01_F_ab1	integral membrane transporter family	IIIa. Membrane transport	0.99612	1.04509	-0.0918433	1.07168	0.97398	0.193566	1.06611	0.964606	0.167736	1.00632	0.623655	0.66363	1.11648	1.02293	0.162475	1.09598	0.993367	0.124652	1.06034	1.07598	0.156488	1.07942	0.77063	0.719178	1.08339	1.07077	-0.0775216
GO_drs21P0004G01_R_ab1	integral membrane transporter family	IIIa. Membrane transport	1.06524	1.04152	-0.0110272	1.03627	1.06765	0.075326	1.06743	1.05342	0.0241994	1.0353	1.02389	0.0187022	1.1122	1.03577	-0.0737101	1.08972	1.09146	0.114032	1.00542	1.05068	0.019029	1.06294	1.05931	0.177758	1.02509	1.08017	0.119811
cn3772	integral membrane transporter family protein	IIIa. Membrane transport	1.00359	0.873812	0.317969	1.05247	1.0557	0.016664	1.01427	0.846325	0.372921	1.06829	0.996088	-0.0339306	1.09106	0.880136	0.408746	1.05746	0.717821	0.509154	1.00002	1.03257	0.411359	0.904612	1.03514	-0.335349	1.07949	1.08604	0.0122544
cn788	Intracellular chloride channel	IIIa. Membrane transport	1.04716	1.04467	0.0493673	1.05998	1.02016	-0.146933	0.997004	1.02951	-0.142096	1.03892	1.02166	0.00624399	1.10321	1.02904	-0.13749	0.87118	1.05986	-0.36861	0.998233	1.07798	0.327229	1.07977	1.12496	0.0565057	1.03553	1.08925	0.0854756
cn8085	ion channel	IIIa. Membrane transport	1.02508	0.986714	0.184985	1.07833	1.0406	-0.0558476	1.04457	1.03451	-0.0690293	1.0012	0.991787	-0.256031	1.11177	1.03245	-0.0977929	1.09782	1.122	-0.0677981	1.00989	1.04469	0.0307011	1.08194	1.11841	0.00696679	1.02423	1.04698	0.223714
GO_drpoolB-CL5110Contig1	lactose permease	IIIa. Membrane transport	1.01133	0.809962	0.397517	1.06668	0.687393	0.436545	1.03296	0.97774	-0.0338161	0.882232	0.997271	-0.412522	0.340779	1.00758	-1.29811	0.571623	1.04372	-0.896694	0.469212	1.0013	-1.22704	0.484656	1.03928	-0.891665	1.08544	0.76823	0.563481
GO_drpoolB-CL4102Contig1	lysine and histidine specific transporter	IIIa. Membrane transport	1.02697	1.00929	0.0987274	0.876645	1.01324	-0.335299	1.07078	1.04406	-0.0033261	1.00193	1.03815	0.212243	0.965315	1.02298	-0.293843	0.874186	1.07029	-0.378464	0.974494	0.979696	-0.35188	1.08285	0.962987	0.173795	1.06805	1.08904	0.0643731
cn8753	lysine/histidine transporter	IIIa. Membrane transport	1.00788	0.959407	0.204827	1.06983	1.02345	-0.132195	0.908094	1.02033	-0.240931	1.00206	1.02749	0.244574	1.02815	1.02144	-0.221652	0.868748	1.06074	-0.372518	1.01443	0.979947	-0.318276	1.06514	0.878034	0.426109	1.08075	1.06898	-0.069936
DC242615_1	lysine/histidine transporter	IIIa. Membrane transport	1.00209	0.787591	0.428124	1.01136	0.77883	0.425423	1.02818	1.0604	-0.053353	1.08218	0.989432	-0.155479	1.01733	0.84075	0.53161	0.508955	1.04616	-1.01689	0.797813	0.978808	-0.904128	1.08169	0.864505	0.155215	0.730241	1.01886	-0.475976
DC244337_1	lysine/histidine transporter	IIIa. Membrane transport	1.0954	0.646179	0.584119	0.883892	1.04833	-0.699525	0.50958	1.03701	-1.10166	0.88498	1.06444	-0.310868	1.07524	0.622643	0.796142	0.648356	1.1033	-1.18598	0.936066	1.03966	-0.748945	1.06982	1.04672	0.310784	1.02479	0.462883	0.761446
GO_drpoolB-CL3044Contig1	Magnesium and cobalt efflux protein	IIIa. Membrane transport	0.957901	1.03109	-0.215896	1.06729	1.04931	-0.0236502	1.07012	1.04442	0.00265312	0.99864	1.06447	0.125994	1.0391	1.05269	0.152158	1.10274	1.13392	0.00802673	1.06367	0.980676	-0.181578	0.939371	1.04836	-0.288206	0.956492	1.02782	-0.277878
cn5188	major intrinsic protein NIP5	IIIa. Membrane transport	1.00694	0.959901	0.218214	1.07057	1.0468	-0.0240072	0.970284	1.02785	-0.168906	1.0007	1.01357	0.27706	0.868342	1.01717	-0.359693	0.720616	1.03806	-0.538875	0.851711	0.995383	-0.602432	1.06792	1.06768	0.169923	1.09002	1.09596	-0.0142922
GO_drpoolB-CL3299Contig1	malate transmembrane transporter	IIIa. Membrane transport	1.05817	0.871911	0.438011	1.01363	0.736771	0.443983	0.900068	1.0127	-0.100835	1.02781	0.99012	-0.23985	1.00923	0.633788	0.625701	1.0865	0.797076	0.390041	1.07683	1.07919	0.0907806	0.652008	1.01601	-0.65992	0.942176	1.03747	-0.302451
GO_drpoolB-CL7294Contig1	maltose transporter	IIIa. Membrane transport	1.02398	1.01197	0.117487	1.04354	1.01932	0.155682	1.06334	0.978103	0.157343	1.06444	0.989971	-0.184823	1.01066	0.923343	0.408307	1.10175	1.12661	0.00360246	1.06367	0.984544	-0.138724	0.681857	1.01057	-0.634941	1.08191	1.03935	-0.117354
GO_dr004P0002J03_F_ab1	mannitol transporter	IIIa. Membrane transport	1.01088	0.896316	0.31342	1.02423	1.03568	0.139551	0.979398	1.03124	-0.167755	1.07552	0.990363	-0.0901529	1.10521	1.08351	0.00168037	0.893449	1.07748	-0.378432	1.05063	0.979786	-0.199792	1.07711	1.08161	0.139686	1.02355	1.02554	0.252923
cn10223	MATE efflux family protein	IIIa. Membrane transport	1.01678	1.00549	0.145462	1.0248	0.849224	0.36277	1.00636	0.717512	0.497482	1.02807	0.990272	-0.245728	1.0148	0.754261	0.627726	1.03308	0.57503	0.679555	0.999259	1.0746	0.288217	1.07635	1.12703	0.0250739	1.0247	1.07313	0.149518
cn5468	MATE efflux family protein	IIIa. Membrane transport	1.05555	1.00504	0.135628	1.07776	1.05706	0.0385025	1.02186	0.910683	0.296203	1.06888	1.05627	0.00316872	1.03776	1.02033	0.199324	1.09087	1.01079	0.192212	1.0004	1.07495	0.26822	0.848038	1.0189	-0.390815	1.02535	1.06662	0.18185
cn8165	MATE efflux family protein	IIIa. Membrane transport	1.05274	1.02273	-0.113116	0.892375	1.02351	-0.357439	0.979217	1.03584	-0.13821	1.0051	0.964694	0.338994	0.855528	1.02163	-0.380336	0.745334	1.03649	-0.516448	0.990445	0.989807	-0.331898	1.08134	1.12376	0.00907157	1.04756	1.09337	0.0797121
cn9272	MATE efflux family protein	IIIa. Membrane transport	1.01957	0.680127	0.478403	0.988709	1.03749	-0.248529	1.01738	0.87377	0.19679	1.01524	0.739353	0.449367	0.27406	1.01738	-1.23214	0.476431	1.06629	-1.13676	0.965768	1.07202	0.10506	0.353208	1.00647	-1.32991	1.01684	0.501967	0.778889
cn9406	MATE efflux family protein	IIIa. Membrane transport	0.440941	1.00431	-0.822674	0.720183	1.01064	-0.503308	0.539105	1.00333	-0.83486	1.00986	1.06613	0.142386	1.02583	0.984573	0.28107	1.07928	0.633749	0.602791	0.998195	1.06125	0.32587	1.06529	0.854211	-0.0624067	0.972313	1.05138	-0.27259
DC244505_1	MATE efflux family protein	IIIa. Membrane transport	1.01172	0.410647	3.03278	1.05269	1.03611	-0.252064	0.632446	1.05472	-1.95395	0.867392	1.02065	-0.541232	1.1153	1.07827	-0.0160788	1.10203	1.11369	-0.0148567	0.955907	1.07625	-0.949527	0.973751	1.08489	-0.363183	1.07264	1.04347	-0.0327855
GO_dr004P0017P02_F_ab1	MATE efflux family protein	IIIa. Membrane transport	1.02521	1.04572	0.0460391	1.06786	1.06236	0.0141553	1.0686	1.05045	0.0692367	1.02008	1.03998	0.028964	1.01357	0.849099	0.461872	1.08663	1.03377	0.139645	1.07304	1.07039	-0.0252818	1.0245	0.419383	1.03856	1.0246	1.05171	0.216883
GO_dr004P0018I05_F_ab1	MATE efflux family protein	IIIa. Membrane transport	1.09417	1.02714	0.0376178	1.00542	0.648345	0.52497	1.02552	1.05408	-0.102853	1.00367	1.04127	-0.240976	0.965986	1.01919	-0.269867	1.00328	1.09557	-0.191992	1.0485	1.00247	-0.137582	0.767386	1.01647	-0.52746	1.03676	1.09299	-0.198252
GO_drpoolB-CL7747Contig1	MATE efflux family protein	IIIa. Membrane transport	1.08669	1.04069	-0.0425019	1.08124	1.04573	-0.0609706	1.04318	1.04127	0.122751	1.06773	1.01817	-0.00818675	1.10278	1.02769	-0.133133	1.011	1.09763	-0.191166	0.992485	1.06815	0.146728	1.03893	1.05791	-0.140258	1.03017	1.09487	0.0922692
GO_drpoolB-CL8093Contig1	MATE efflux family protein	IIIa. Membrane transport	1.09025	0.989983	0.184252	1.01427	0.567883	0.817947	1.06357	1.04346	0.0888084	1.0014	1.00974	0.31565	1.01277	0.837305	0.628756	1.0417	0.636219	0.605236	1.04913	1.06688	0.0239511	1.04686	0.496042	1.07644	1.06339	1.07	0.100525
GO_drpoolB-CL9532Contig1	MATE efflux family protein	IIIa. Membrane transport	1.03304	0.963681	0.180058	0.988129	1.03256	-0.226927	1.06146	0.957027	0.164637	0.999114	0.998162	0.298139	1.03338	0.679827	0.718291	1.04863	0.679649	0.538436	1.00878	0.735129	0.852533	0.945574	1.05075	-0.2908	0.538436	1.01099	-0.659224
GO_drs12P0003H03_R_ab1	MATE efflux family protein	IIIa. Membrane transport	1.01202	1.01079	0.123128	1.06825	1.04715	-0.024451	1.06023	1.05459	-0.0200645	1.07884	0.989662	-0.0956002	1.03544	1.02924	0.184095	1.08966	0.876243	0.363141	0.99338	1.0715	0.0822347	0.926407	1.04318	-0.290876	1.07834	1.09479	-0.0778739
GO_drs12P0010J17_F_ab1	MATE efflux family protein	IIIa. Membrane transport	1.01848	0.852948	0.63385	1.01826	0.63936	1.07356	1.06459	1.04669	0.0129501	1.05795	0.989234	-0.314278	1.11355	1.03318	-0.0651357	1.09916	1.1033	-0.0510005	0.998454	0.560953	2.83824	1.07771	1.08718	-0.0410035	1.07769	1.03187	-0.157941
GO_drs12P0010J17_R_ab1	MATE efflux family protein	IIIa. Membrane transport	0.911586	1.02551	-0.352118	1.03111	1.0682	0.119534	1.02995	0.876851	0.431541	1.07399	1.06451	-0.0737101	0.939942	1.05567	-0.168234	1.05024	1.01534	0.302157	0.779788	0.982205	-1.00057	1.0698	0.913679	0.355343	0.57502	1.0286	-0.821299
GO_drs13P0001M18_R_ab1	MATE efflux family protein	IIIa. Membrane transport	1.00647	0.676232	0.689102	1.01779	0.753188	0.524064	0.99438	1.04932	-0.0497286	1.06767	1.06241	0.154863	1.02904	1.08981	-0.121793	1.01196	1.11399	-0.145985	1.00038	1.04395	0.413564	0.929136	1.05984	-0.27679	1.02509	1.0098	0.315567
GO_drs31P0004N16_R_ab1	MATE efflux family protein	IIIa. Membrane transport	1.07822	1.00577	0.0983738	1.01579	0.985025	0.215466	1.03334	0.913107	0.297007	0.751114	0.992524	-0.583055	1.10727	0.918512	0.472793	1.08803	0.940436	0.274372	1.00512	1.08022	0.162539	1.04317	0.78149	0.615486	1.01577	0.618638	0.598007
IP_PHBS008O13u	MATE efflux family protein	IIIa. Membrane transport	1.08569	0.876152	0.201058	1.04797	0.951684	0.180387	0.758292	1.05692	-0.494556	0.998787	0.963249	0.356897	1.00701	0.453614	1.06019	1.08783	0.649699	0.536926	0.662532	0.995372	-0.976141	1.06327	0.98257	0.337083	0.814018	1.02867	-0.455269
IP_PHBS010I13u	MATE efflux family protein	IIIa. Membrane transport	0.923098	1.04603	-0.365332	0.848267	1.06822	-0.140115	1.02537	0.867716	0.395413	1.06409	1.0418	-0.283238	0.590681	1.07199	-0.583149	0.345512	1.12266	-0.583067	0.869586	1.07432	-0.17859	1.00084	0.896037	0.287581	0.932352	1.02904	-0.382721
GO_drpoolB-CL8019Contig1	MATE efflux family protein	IIIa. Membrane transport	1.09516	1.04429	-0.0151214	1.07454	1.06756	-0.0310874	1.06303	0.987567	0.119168	1.08429	1.01448	-0.114001	1.07245	1.08785	0.0722846	1.08808	1.00129	0.209099	1.0781	1.02986	-0.0162063	0.888356	1.02351	-0.346223	1.02972	1.07636	0.149501
cn4623	MaTE efflux protein-related	IIIa. Membrane transport	0.783058	1.01299	-0.431726	1.0383	1.03581	-0.160354	1.0584	1.03779	-0.0492128	1.07891	0.988585	-0.106495	0.417453	1.00565	-0.853786	0.395705	1.0101	-1.0234	1.07779	1.01186	-0.0510847	0.939439	1.05292	-0.267811	1.01943	0.85878	0.440476
GO_drpoolB-CL7736Contig1	MATE efflux protein-related	IIIa. Membrane transport	1.03278	0.996396	0.140962	1.04657	1.04319	0.142929	1.01509	0.868935	0.360653	1.07546	0.98963	-0.135847	1.08704	1.04057	-0.168255	1.10009	1.11517	-0.0270083	1.07762	0.980352	-0.101088	0.863734	1.02575	-0.375755	1.02382	1.02919	-0.201695
GO_drpoolB-CL9607Contig1	MATE efflux protein-related	IIIa. Membrane transport	0.801793	1.02836	-0.392065	1.01182	0.657242	0.560631	1.04468	0.837315	0.420904	1.08242	1.04177	-0.111303	1.00273	0.177875	1.54728	1.00207	0.219448	1.60316	0.786203	1.05172	-1.26801	1.00431	0.0685616	1.89709	1.06493	0.798831	0.208849
GO_drs12P0003A02_F_ab1	MatE family transporter	IIIa. Membrane transport	1.08757	1.03588	0.0286336	0.859971	1.03212	-0.40336	1.01543	1.05994	-0.0165004	1.08302	0.990402	-0.140248	1.05624	1.04763	-0.181631	1.08983	1.0425	0.176504	1.00752	0.935778	0.608909	0.944198	1.04686	-0.30351	0.896786	1.03938	-0.504203
cn8040	MFS general substrate transporter	IIIa. Membrane transport	1.08592	1.0321	-0.0220512	1.06641	1.05714	0.0129337	0.994333	1.02985	-0.141743	0.99927	1.06237	0.169234	1.08352	1.05458	-0.114022	1.10196	1.1311	0.00242585	1.00169	1.07879	0.281248	1.07944	1.12732	0.0120049	1.0635	1.09203	0.0270113
GO_dr001P0011E08_F_ab1	MFS general substrate transporter	IIIa. Membrane transport	1.03673	1.02471	-0.166375	1.06448	1.04224	-0.12132	1.03975	0.920246	0.351195	1.07161	1.0657	0.107936	0.640506	1.02209	-0.666544	0.655604	1.05041	-0.658794	1.04689	0.980906	-0.263828	1.02979	1.13024	-0.101835	1.01336	1.02904	-0.231208
GO_dr004P0014C19_F_ab1	MFS general substrate transporter	IIIa. Membrane transport	1.07533	1.04616	0.00466571	1.07006	1.03769	-0.0380491	0.979693	1.0298	-0.175495	1.04239	1.02572	0.00287365	1.1131	1.04534	-0.0420871	1.05259	0.696272	0.55778	1.05862	1.05702	-0.153468	1.04223	1.10564	-0.109838	1.08001	1.04388	-0.0919519
GO_drpoolB-CL3176Contig1	MFS general substrate transporter	IIIa. Membrane transport	1.03313	1.04165	0.0599977	1.07646	1.04065	-0.101349	1.07216	1.05269	-0.0273964	1.06778	1.02343	-0.00279266	1.09265	1.0893	0.0417813	1.09172	1.13488	0.021733	1.05865	0.980531	-0.162627	0.862284	1.02082	-0.382698	1.08025	1.02881	-0.106719
GO_drpoolB-CL3655Contig1	MFS general substrate transporter	IIIa. Membrane transport	1.01798	1.03161	-0.166443	1.07405	1.06511	0.0248122	1.00329	1.03	-0.137082	1.0227	1.06228	0.0505956	1.08278	1.0294	-0.196719	0.874139	1.05724	-0.368402	1.03214	1.03442	0.0136515	0.962585	1.04519	-0.22725	0.891263	1.02884	-0.331704
GO_drpoolB-CL4295Contig1	MFS general substrate transporter	IIIa. Membrane transport	0.957849	1.04377	-0.134129	0.995129	1.05611	-0.0290025	0.935736	1.05376	-0.189289	0.998886	0.905351	0.456722	0.931151	1.06363	-0.18878	0.684009	1.11366	-0.453134	0.998979	1.03034	0.422143	1.06788	0.666511	0.590179	1.07526	1.03325	-0.133685
GO_drpoolB-CL9299Contig1	MFS general substrate transporter	IIIa. Membrane transport	1.02977	1.03726	0.0755402	1.07088	1.04246	-0.0422383	1.06002	1.03538	-0.0610695	0.999892	1.06478	0.158789	1.0125	1.01947	-0.237921	0.756041	1.03691	-0.502892	1.07809	0.97863	-0.0497946	0.983387	1.05272	-0.211701	1.02512	1.06594	0.153594
GO_drpoolB-CL9792Contig1	MFS general substrate transporter	IIIa. Membrane transport	0.865386	1.01852	-0.331004	1.02268	1.02058	-0.229309	0.883159	1.01715	-0.297651	0.998594	1.06444	0.118928	1.08486	1.04855	-0.102923	0.557964	1.01836	-0.762678	1.06217	0.979771	-0.147722	0.838531	1.018	-0.400376	0.878029	1.02498	-0.359163
cn2118	mitochondrial 2-oxoglutarate/malate carrier protein	IIIa. Membrane transport	1.08977	1.0436	-0.0414479	1.02559	1.02141	-0.243372	0.834428	1.02078	-0.366476	0.932507	0.997748	-0.336643	1.07708	1.07485	0.090079	1.03404	1.10341	-0.126052	1.00494	1.05603	-0.236926	1.03871	0.911274	0.383755	1.01132	0.450222	0.761763
cn2121	mitochondrial carrier protein	IIIa. Membrane transport	0.923969	0.993622	0.11802	0.17471	1.00517	-1.25123	1.02156	0.877482	-0.137624	0.846375	1.06207	-0.404078	0.679104	1.08613	-0.276876	0.920328	1.1123	-0.482012	1.03727	1.05091	0.236973	0.902821	1.07206	-0.367347	0.731567	1.05113	-0.626725
cn3806	mitochondrial carrier protein	IIIa. Membrane transport	1.00189	0.779818	0.404666	1.01771	0.931073	0.263452	1.04225	1.03638	-0.0713308	0.999303	1.06048	0.174924	1.01765	0.950914	0.347235	0.813734	1.05947	-0.432326	0.993634	0.979788	0.440728	1.06855	1.07203	0.159254	1.06735	1.09337	0.0218601
cn8963	mitochondrial carrier protein	IIIa. Membrane transport	1.03017	1.0395	0.0710852	1.02033	1.06735	0.122048	1.03964	0.999517	0.166761	1.03683	1.04141	0.0128423	1.07135	1.08328	0.0881227	1.08078	0.876381	0.372847	1.05251	0.998735	-0.0361432	0.908933	1.02788	-0.31861	1.06232	1.07427	0.00905723
cn913	mitochondrial carrier protein	IIIa. Membrane transport	1.04773	1.04816	0.0201045	1.03126	1.02607	0.1589	1.02642	0.959137	0.220688	1.02896	0.995354	-0.234985	1.01961	1.02805	0.22484	1.0711	0.855395	0.352027	1.01711	1.07228	0.0572049	1.04946	0.951637	0.325225	1.02463	1.07369	0.149375
GO_dr001P0002I21_F_ab1	mitochondrial carrier protein	IIIa. Membrane transport	1.01226	1.00966	0.130194	1.03658	1.06804	0.081509	1.04174	1.04828	0.10538	1.0793	0.989127	-0.107491	0.935724	1.0174	-0.302054	0.996993	1.08617	-0.213726	1.00203	1.0765	0.274794	1.08347	1.11871	-0.00996213	1.04617	1.095	0.0350145
GO_dr004P0009G14_F_ab1	mitochondrial carrier protein	IIIa. Membrane transport	1.08302	1.028	-0.0727363	1.06379	1.0533	0.00149717	1.04068	1.03759	-0.0842976	1.07461	1.02607	-0.0735225	1.04049	1.07678	0.112637	1.08697	0.962378	0.262359	1.05193	0.980236	-0.240774	1.07444	1.11221	0.0774787	1.09226	1.04303	-0.0580835
GO_dr004P0015I22_F_ab1	mitochondrial carrier protein	IIIa. Membrane transport	1.06872	1.04325	-0.0018454	1.06613	1.05602	-0.00104255	1.0398	0.999655	0.171219	1.08069	0.992038	-0.106047	0.902144	1.01721	-0.339033	1.06247	1.1003	-0.124891	0.998142	1.07685	0.237092	1.07555	1.10056	-0.0573102	1.04162	1.08882	0.0974089
GO_dr004P0031A07_F_ab1	mitochondrial carrier protein	IIIa. Membrane transport	1.07677	1.0229	-0.0939998	1.08201	1.0236	-0.0831731	1.00575	1.03105	-0.125304	1.07968	0.990496	-0.0902336	1.03482	1.07085	0.126725	1.09756	1.10985	-0.0516644	1.02055	1.04628	-0.0169449	1.0626	1.02041	0.278233	1.09378	1.04088	-0.0736272
GO_drpoolB-CL4567Contig1	mitochondrial carrier protein	IIIa. Membrane transport	1.04796	1.04389	0.0124902	1.01931	1.05401	0.141654	1.04005	1.02788	0.135798	1.07047	1.04229	-0.00667348	1.01081	0.984268	0.264493	1.06249	0.768472	0.443409	1.00341	1.07734	0.285987	1.06963	1.11859	-0.0351941	1.04778	1.08991	0.0632911
IP_PHBS003K11u	mitochondrial carrier protein	IIIa. Membrane transport	1.02451	1.0303	-0.157799	1.04545	1.06338	0.0422746	1.04103	1.04572	0.103559	1.0776	0.993026	-0.160638	1.06936	1.07261	0.00834934	1.09018	1.04138	0.169809	1.07799	1.03565	-0.0734292	1.06979	1.11239	0.0791856	1.09486	1.04112	-0.0818909
GO_drpoolB-CL4532Contig1	Mitochondrial carrier protein	IIIa. Membrane transport	1.09357	1.0457	-0.0072122	1.06827	1.04635	-0.0387971	1.03974	0.963098	0.239667	1.00108	1.05426	0.194358	1.06314	1.06315	0.162561	0.887832	1.09218	-0.339679	1.00109	1.0239	0.451854	1.06963	1.12698	-0.0354077	1.08528	1.04543	-0.0419712
cn4810	Mitochondrial carrier protein RIM2	IIIa. Membrane transport	1.01013	0.979573	0.194732	1.07005	1.06769	0.0180382	0.980348	1.03136	-0.158114	0.99802	1.06505	0.161553	1.11349	1.04539	-0.103843	0.969427	1.08512	-0.263226	0.996757	1.07834	0.199114	1.08311	1.12486	0.0492848	1.02844	1.07601	0.148091
GO_dr001P0004J01_F_ab1	Mitochondrial carrier protein RIM2	IIIa. Membrane transport	0.65428	1.00904	-0.592361	0.757688	1.01044	-0.466423	0.883267	1.01757	-0.300554	1.06087	1.05548	0.0278378	0.727094	1.0114	-0.498165	0.666445	1.03071	-0.615227	1.06227	1.07222	0.173388	0.883204	1.02659	-0.368477	0.990922	1.02924	-0.271176
GO_dr001P0011N08_F_ab1	Mitochondrial carrier protein RIM2	IIIa. Membrane transport	0.687727	1.00934	-0.613147	0.791882	1.01073	-0.422	0.739252	1.00853	-0.526899	1.00852	1.06426	0.102469	0.653165	1.01101	-0.568328	0.495242	1.01492	-0.842986	1.07623	1.04269	0.0152232	0.844387	1.02084	-0.403541	1.08303	1.04152	-0.0955639
GO_dr001P0009L22_F_ab1	Mitochondrial deoxynucleotide carrier	IIIa. Membrane transport	1.0159	1.02935	-0.158782	1.07618	1.02562	-0.102104	1.04034	1.03147	-0.0735761	1.01033	1.05557	0.0549318	1.10336	1.02715	-0.124905	1.10205	1.1176	0.00490219	0.997201	1.06597	0.10267	0.958241	1.03791	-0.241699	1.05927	1.02891	-0.165774
GO_drpoolB-CL1544Contig1	Mitochondrial deoxynucleotide carrier	IIIa. Membrane transport	1.05298	1.04045	0.0127033	1.01476	0.901447	0.32513	1.03806	1.00364	0.169481	1.0326	1.06181	0.0985567	1.00921	0.877251	0.408217	1.01289	0.374704	1.03093	1.0452	1.07769	0.066206	1.06783	1.02149	0.215444	1.08349	1.09278	-0.0702756
GO_drpoolB-CL4388Contig1	mitochondrial deoxynucleotide carrier	IIIa. Membrane transport	0.902784	1.02326	-0.293393	1.07093	1.03549	-0.0462627	1.04084	1.03456	-0.0741957	1.03762	1.05545	0.064516	1.11321	1.04148	-0.0600153	1.08536	1.13642	0.0360146	0.996608	1.07439	0.187448	0.902727	1.02745	-0.323606	1.07931	1.03922	-0.0450654
cn10298	mitochondrial dicarboxylate carrier protein	IIIa. Membrane transport	0.866767	1.0424	-0.23517	1.0397	1.01902	0.237879	0.266452	1.00203	-1.45661	0.998464	0.991196	0.325335	1.06942	0.950113	0.494924	0.544237	1.07769	-0.957075	0.647891	0.9846	-1.06295	1.00872	0.104561	1.8776	1.02427	0.311358	1.40966
cn2120	mitochondrial dicarboxylate carrier protein	IIIa. Membrane transport	0.921708	1.01761	-0.117804	1.06656	1.04439	0.0925224	0.758661	1.03546	-0.529817	0.941497	0.988933	-0.371804	0.609889	1.01152	-0.731301	0.832299	1.12382	-0.454048	1.01896	1.07861	0.21727	1.08376	1.06007	0.19872	1.00924	0.451043	0.711313
cn4905	mitochondrial dicarboxylate carrier protein	IIIa. Membrane transport	1.08617	0.683449	0.759142	1.03437	0.807867	0.4262	0.296875	1.00276	-1.26821	1.00538	0.470991	0.807786	1.07305	0.53002	0.835458	0.912078	1.06268	-0.134402	0.775565	1.05549	-0.59319	1.06974	0.276094	0.647258	1.08236	0.56384	0.970516
cn6886	mitochondrial dicarboxylate carrier protein	IIIa. Membrane transport	1.00195	0.799775	0.382633	1.00645	0.764271	0.424865	1.06294	1.05644	0.0456238	1.07575	0.98998	-0.132499	1.01095	0.955474	0.335267	1.02504	1.09149	-0.163589	0.954379	0.990902	-0.417306	1.02516	0.601039	0.717597	1.02302	1.03463	0.241696
cn9014	mitochondrial dicarboxylate carrier protein	IIIa. Membrane transport	1.00219	0.752172	0.448565	1.00611	0.759156	0.431617	1.05809	1.04896	0.088453	0.942235	1.00308	-0.288428	1.00892	0.896344	0.420916	1.10017	1.12899	0.0239125	0.903293	0.991135	-0.500826	1.03833	0.849546	0.469917	1.02515	1.07638	0.141523
cn9036	mitochondrial dicarboxylate carrier protein	IIIa. Membrane transport	1.03307	1.03707	0.0633815	1.00833	1.01812	-0.257886	0.913454	1.02351	-0.24537	0.871809	1.00566	-0.342	1.11467	1.06993	-0.0338891	0.996241	1.08738	-0.212151	1.03135	0.978892	-0.274938	1.06466	1.064	0.157364	1.01206	0.492411	0.719159
GO_dr001P0004H13_F_ab1	mitochondrial half-ABC transporter	IIIa. Membrane transport	1.03678	1.04353	0.0550385	1.0203	1.07084	0.10173	1.05873	1.05983	0.0480374	1.08189	0.991636	-0.131556	1.02363	1.01621	0.254086	1.08964	1.028	0.194902	0.997302	1.07683	0.204135	1.05872	1.02999	0.226179	1.03051	1.09518	0.08337
cn3003	mitochondrial phosphate carrier protein	IIIa. Membrane transport	1.07763	1.04329	-0.00844604	1.03633	1.0671	0.103342	1.02581	0.954347	0.245344	1.07654	0.994713	-0.126557	1.01601	1.00111	0.256563	1.07226	0.824544	0.418657	1.07833	1.03103	-0.10654	1.08047	1.10619	0.0887783	1.0397	1.09285	0.0823112
cn3004	mitochondrial phosphate carrier protein	IIIa. Membrane transport	1.0899	1.03962	-0.0543979	1.01934	1.02387	-0.215997	1.00916	0.846589	0.374239	1.07894	0.989174	-0.0859661	1.04966	1.0656	0.112171	1.07944	0.910895	0.311312	1.06388	1.01549	-0.150469	1.08043	1.11792	0.0267365	1.09169	1.04371	-0.0596312
cn3005	mitochondrial phosphate carrier protein	IIIa. Membrane transport	1.01095	0.9906	0.171421	1.06249	1.07195	0.0757286	0.824402	1.01559	-0.38141	1.07977	1.05764	-0.0298188	1.09408	1.07234	0.0186425	1.06054	0.518085	0.769484	1.078	1.05006	-0.0251044	0.986692	1.09343	-0.23494	1.06	1.08894	0.0834219
cn3007	mitochondrial phosphate carrier protein	IIIa. Membrane transport	1.0115	1.00619	0.132741	1.03321	1.06657	0.0630042	1.04166	1.05337	0.0953886	1.01844	1.05841	0.068805	1.02406	1.06751	0.132344	1.08363	0.948612	0.267831	0.995326	1.06829	0.0663306	1.03982	0.913354	0.384568	1.02225	0.97975	0.301322
[truncated: 23,462 more rows]

## Sheet: b) M-values sign. regulated 
Table S1 b, M-values significantly regulated genes. M-values (Log2 of expression ratios) for genes, which are at least at one date significantly differentially regulated. Genes being more than 2-times induced or repressed during chilling treatment are highlighted in red or in green, respectively (M-value > 1 or < 1). pfp-values < 0.15 identify significantly differentially regulated genes and are …
[truncated: 950 more rows]

[truncated: 2 more sheets: c) Expression values, d) Groups, pie diagramms]
